# Supplementary material for: ﻿Three new species of Ophiocordyceps (Hypocreales, Ophiocordycipitaceae) and a new host record for Hirsutellavermicola from China
Source: MycoKeys. 2025 May 13;117:289–313. doi: 10.3897/mycokeys.117.144875 (PMC12093112; doi:10.3897/mycokeys.117.144875)
Supplement: XML Treatment for Ophiocordyceps liaoningensis [file mycokeys.117.144875-treatment1.xml]

<!DOCTYPE tp:taxon-treatment
  PUBLIC "-//TaxonX//DTD Taxonomic Treatment Publishing DTD v0 20100105//EN" "tax-treatment-NSO.dtd">
<tp:taxon-treatment xmlns:tp="http://www.plazi.org/taxpub"><tp:treatment-meta><kwd-group><label>Taxon classification</label><kwd>
              <named-content content-type="kingdom">Fungi</named-content>
            </kwd><kwd>
              <named-content content-type="order">Hypocreales</named-content>
            </kwd><kwd>
              <named-content content-type="family">Ophiocordycipitaceae</named-content>
            </kwd></kwd-group><mixed-citation publication-type="journal"><person-group><name><surname>Yang</surname><given-names>Yu</given-names></name><name><surname>Xiao</surname><given-names>Yuan-Pin</given-names></name><name><surname>S. Jayawardena</surname><given-names>Ruvishika</given-names></name><name><surname>Hyde</surname><given-names>Kevin D.</given-names></name><name><surname>Nilthong</surname><given-names>Somrudee</given-names></name><name><surname>Mapook</surname><given-names>Ausana</given-names></name><name><surname>Lu</surname><given-names>Yong-Zhong</given-names></name><name><surname>Xie</surname><given-names>Shu-Qiong</given-names></name><name><surname>Al-Otibi</surname><given-names>Fatimah</given-names></name><name><surname>Wang</surname><given-names>Xiao</given-names></name><name><surname>Luo</surname><given-names>Kang</given-names></name><name><surname>Luo</surname><given-names>Li-Ping</given-names></name></person-group><article-title>﻿Three new species of <italic><tp:taxon-name><tp:taxon-name-part taxon-name-part-type="genus" reg="Ophiocordyceps">Ophiocordyceps</tp:taxon-name-part></tp:taxon-name></italic> (<tp:taxon-name><tp:taxon-name-part taxon-name-part-type="order">Hypocreales</tp:taxon-name-part></tp:taxon-name>, <tp:taxon-name><tp:taxon-name-part taxon-name-part-type="family">Ophiocordycipitaceae</tp:taxon-name-part></tp:taxon-name>) and a new host record for <italic><tp:taxon-name><tp:taxon-name-part taxon-name-part-type="genus" reg="Hirsutella">Hirsutella</tp:taxon-name-part><tp:taxon-name-part taxon-name-part-type="species" reg="vermicola">vermicola</tp:taxon-name-part></tp:taxon-name></italic> from China</article-title><source>MycoKeys</source><day>13</day><month>05</month><year>2025</year><volume>117</volume><fpage>289</fpage><lpage>313</lpage><pub-id pub-id-type="doi">10.3897/mycokeys.117.144875</pub-id></mixed-citation></tp:treatment-meta><tp:nomenclature><label>﻿</label><tp:taxon-name>
            <object-id xmlns:xlink="http://www.w3.org/1999/xlink" content-type="arpha" xlink:type="simple">3A880B70-C4AC-5A1E-91B5-09090F1FF5C3</object-id>
            <tp:taxon-name-part taxon-name-part-type="genus" reg="Ophiocordyceps">Ophiocordyceps</tp:taxon-name-part>
            <tp:taxon-name-part taxon-name-part-type="species" reg="liaoningensis">liaoningensis</tp:taxon-name-part>
            <object-id xmlns:xlink="http://www.w3.org/1999/xlink" xlink:type="simple">Index Fungorum: IF902881</object-id>
            <object-id xmlns:xlink="http://www.w3.org/1999/xlink" xlink:type="simple">Facesoffungi Number: FoF16768</object-id>
          </tp:taxon-name><tp:taxon-authority>Y. P. Xiao, K.D. Hyde &amp; Y. Yang</tp:taxon-authority><tp:taxon-status xmlns:xlink="http://www.w3.org/1999/xlink" xlink:type="simple">sp. nov.</tp:taxon-status><xref ref-type="fig" rid="F2">Fig. 2</xref></tp:nomenclature><tp:treatment-sec sec-type="etymology" id="SECID0EKYBK"><title>Etymology.</title><p>The epithet “<italic>liaoningensis</italic>” refers to the type location “Liaoning Province, China”.</p></tp:treatment-sec><tp:treatment-sec sec-type="Holotype" id="SECID0E1YBK"><title>Holotype.</title><p>China • Liaoning Province, Tieling City, Xifeng County, at 377 masl, <named-content xmlns:xlink="http://www.w3.org/1999/xlink" content-type="dwc:verbatimCoordinates" xlink:type="simple"><named-content content-type="geo-json" specific-use="{&#34;type&#34;:&#34;Point&#34;,&#34;coordinates&#34;:[124.452000,42.653000]}" id="NCID0EDZBK" xlink:type="simple">42.653°N, 124.452°E</named-content></named-content>, parasitic on the larva of <tp:taxon-name><tp:taxon-name-part taxon-name-part-type="order">Coleoptera</tp:taxon-name-part></tp:taxon-name>, buried in soil, 20 July 2023, Yuanpin Xiao (<abbrev xmlns:xlink="http://www.w3.org/1999/xlink" xlink:title="Herbarium of Cryptogams at the Kunming Institute of Botany, Academia Sinica" id="ABBRID0ENZBK" xlink:type="simple">HKAS</abbrev> 132276).</p></tp:treatment-sec><tp:treatment-sec sec-type="description" id="SECID0ERZBK"><title>Description</title><p><bold>(<abbrev xmlns:xlink="http://www.w3.org/1999/xlink" xlink:title="Herbarium of Cryptogams at the Kunming Institute of Botany, Academia Sinica" id="ABBRID0EZZBK" xlink:type="simple">HKAS</abbrev> 132276). <italic>Parasitic</italic></bold> on the larva of <tp:taxon-name><tp:taxon-name-part taxon-name-part-type="order">Coleoptera</tp:taxon-name-part></tp:taxon-name> (<tp:taxon-name><tp:taxon-name-part taxon-name-part-type="family">Elateridae</tp:taxon-name-part></tp:taxon-name>), buried in the soil. <bold><italic>Sexual morph</italic>: <italic>Host</italic></bold> 2.0 cm long, 2–4 mm wide, without hyphae on the surface. <bold><italic>Stromata</italic></bold> 5–6 cm long, 1–3 mm wide, single, stipitate, cylindrical, pale brown, arising from the host head. <bold><italic>Fertile head</italic></bold> 1–2 cm long, 2–3 mm wide, with superficial perithecia along the surface of the stipe, cylindrical, dark brown, with asexual morph at the apex. <bold><italic>Perithecia</italic></bold> 310–415 × 170–290 μm (<italic>x</italic>– = 362.5 × 230 µm, n = 20), superficial, dark brown, ovoid to flask-shaped, thick-walled. <bold><italic>Peridium</italic></bold> 30–50 µm (<italic>x</italic>– = 40 µm, n = 30) wide, two layers, <bold><italic>textura angularis</italic></bold> outer layer to <bold><italic>textura porrecta</italic></bold> inner layer, outer layer brownish, inner layer hyaline. <bold><italic>Asci</italic></bold> 205–255 × 7–11 μm (<italic>x</italic>– = 230 × 9 µm, n = 30), 8-spored, cylindrical, hyaline, with a thin apex. <bold><italic>Apical cap</italic></bold> 5.5–6.5 × 3.5–4.7 μm (<italic>x</italic>– = 6 × 4.1 µm, n = 40), hyaline. <bold><italic>Ascospores</italic></bold> 150–200 × 2–4 μm (<italic>x</italic>– = 175 × 3 µm, n = 60), multiseptate, slender filiform, not breaking into secondary ascospores. <bold><italic>Asexual morph</italic>: <italic><tp:taxon-name><tp:taxon-name-part taxon-name-part-type="genus" reg="Hymenostilbe">Hymenostilbe</tp:taxon-name-part></tp:taxon-name></italic></bold>-like. <bold><italic>Synnemata</italic></bold> 0.5 cm long, 0.5–1 mm wide, single, cylindrical, light brown, tapering upwards. <bold><italic>Conidiophores</italic></bold> 10–28 µm wide (<italic>x</italic>– = 19 µm, n = 40), usually simple, branched or unbranched, septate, hyaline, bearing conidia. <bold><italic>Phialide</italic></bold> 15–33 × 3.5–6.5 µm (<italic>x</italic>– = 24 × 5 µm, n = 40), polyblastic, hyaline, clavate or bottle-shaped, forming a dense palisade layer covering the synnemata. <bold><italic>Conidia</italic></bold> 5–9 × 4.2–6.4 µm (<italic>x</italic>– = 7 × 5.3 µm, n = 60), 1-celled, hyaline, ovoid or subglobose, developing along the tip of the phialide.</p></tp:treatment-sec><tp:treatment-sec sec-type="material" id="SECID0EQ4BK"><title>Additional material.</title><p>China • Liaoning Province, Tieling City, Xifeng County, at 394 masl, <named-content xmlns:xlink="http://www.w3.org/1999/xlink" content-type="dwc:verbatimCoordinates" xlink:type="simple"><named-content content-type="geo-json" specific-use="{&#34;type&#34;:&#34;Point&#34;,&#34;coordinates&#34;:[124.449000,42.656000]}" id="NCID0EZ4BK" xlink:type="simple">42.656°N, 124.449°E</named-content></named-content>, 20 July 2023, Yuanpin Xiao, TL2356 (<abbrev xmlns:xlink="http://www.w3.org/1999/xlink" xlink:title="Herbarium of Cryptogams at the Kunming Institute of Botany, Academia Sinica" id="ABBRID0E54BK" xlink:type="simple">HKAS</abbrev> 132189, paratype); China • Liaoning Province, Tieling City, Xifeng County, at 368 masl, <named-content xmlns:xlink="http://www.w3.org/1999/xlink" content-type="dwc:verbatimCoordinates" xlink:type="simple"><named-content content-type="geo-json" specific-use="{&#34;type&#34;:&#34;Point&#34;,&#34;coordinates&#34;:[124.454000,42.654000]}" id="NCID0EF5BK" xlink:type="simple">42.654°N, 124.454°E</named-content></named-content>, 20 July 2023, Yuanpin Xiao, TL01 (<abbrev xmlns:xlink="http://www.w3.org/1999/xlink" xlink:title="Herbarium of Cryptogams at the Kunming Institute of Botany, Academia Sinica" id="ABBRID0EK5BK" xlink:type="simple">HKAS</abbrev> 132185).</p><fig id="F2" position="float" orientation="portrait"><object-id xmlns:xlink="http://www.w3.org/1999/xlink" content-type="doi" xlink:type="simple">10.3897/mycokeys.117.144875.figure2</object-id><object-id xmlns:xlink="http://www.w3.org/1999/xlink" content-type="arpha" xlink:type="simple">6D938CCA-30F3-5426-9393-EFF428BC4C21</object-id><label>Figure 2.</label><caption><p><italic><tp:taxon-name><tp:taxon-name-part taxon-name-part-type="genus" reg="Ophiocordyceps">Ophiocordyceps</tp:taxon-name-part><tp:taxon-name-part taxon-name-part-type="species" reg="liaoningensis">liaoningensis</tp:taxon-name-part></tp:taxon-name></italic> (<abbrev xmlns:xlink="http://www.w3.org/1999/xlink" xlink:title="Herbarium of Cryptogams at the Kunming Institute of Botany, Academia Sinica" id="ABBRID0EB6BK" xlink:type="simple">HKAS</abbrev> 132276, holotype) <bold>a</bold> habitat <bold>b</bold> overview of the host and stroma <bold>c</bold> host (larva of <tp:taxon-name><tp:taxon-name-part taxon-name-part-type="family">Elateridae</tp:taxon-name-part></tp:taxon-name>) <bold>d</bold> fertile part on stroma showing superficial perithecia <bold>e–f</bold> cross section of perithecia <bold>g–i</bold> asci <bold>j–n, p</bold> ascospores <bold>o</bold> apical cap <bold>q</bold> synnema <bold>r–t</bold> conidiophores <bold>u–t</bold> phialide <bold>w</bold> conidia. Scale bars: 1 cm (<bold>b</bold>); 0.5 cm (<bold>c, q</bold>); 0.1 cm (<bold>d</bold>); 500 μm (<bold>e</bold>); 100 μm (<bold>f–n</bold>); 30 μm (<bold>r–t, p</bold>); 10 μm (<bold>u, v</bold>); 5 μm (<bold>w</bold>).</p></caption><graphic xmlns:xlink="http://www.w3.org/1999/xlink" xlink:href="mycokeys-117-289-g002.jpg" position="float" orientation="portrait" xlink:type="simple" id="oo_1329259.jpg"><uri content-type="original_file" xlink:type="simple">https://binary.pensoft.net/fig/1329259</uri></graphic></fig></tp:treatment-sec><tp:treatment-sec sec-type="notes" id="SECID0EXACK"><title>Notes.</title><p><italic><tp:taxon-name><tp:taxon-name-part taxon-name-part-type="genus" reg="Ophiocordyceps">Ophiocordyceps</tp:taxon-name-part><tp:taxon-name-part taxon-name-part-type="species" reg="liaoningensis">liaoningensis</tp:taxon-name-part></tp:taxon-name></italic> clustered with <italic><tp:taxon-name><tp:taxon-name-part taxon-name-part-type="genus" reg="Ophiocordyceps">O.</tp:taxon-name-part><tp:taxon-name-part taxon-name-part-type="species" reg="acicularis">acicularis</tp:taxon-name-part></tp:taxon-name></italic> in the phylogenetic tree with support (100% MLBP, 1.00 <abbrev xmlns:xlink="http://www.w3.org/1999/xlink" xlink:title="posterior probabilities" id="ABBRID0ETBCK" xlink:type="simple">PP</abbrev>) (Fig. <xref ref-type="fig" rid="F1">1</xref>). Nucleotide differences of LSU, ITS, <italic>tef-1α</italic>, <italic>rpb1</italic>, and <italic>rpb2</italic> sequences of <italic><tp:taxon-name><tp:taxon-name-part taxon-name-part-type="genus" reg="Ophiocordyceps">O.</tp:taxon-name-part><tp:taxon-name-part taxon-name-part-type="species" reg="acicularis">acicularis</tp:taxon-name-part></tp:taxon-name></italic> are 2.09% (17/810), 6.74% (34/504), 6.77% (63/931), 5.61% (39/695), and 9.44% (105/1112), respectively. Morphologically, <italic><tp:taxon-name><tp:taxon-name-part taxon-name-part-type="genus" reg="Ophiocordyceps">Ophiocordyceps</tp:taxon-name-part><tp:taxon-name-part taxon-name-part-type="species" reg="acicularis">acicularis</tp:taxon-name-part></tp:taxon-name></italic> produces shorter perithecia (280 × 250 μm vs. 310–415 μm), longer asci (260–290 × 7–10 μm vs. 205–255 × 7–11 μm), and longer ascospores (150–240 × 3–4 μm vs. 150–200 × 2–4 μm), compared to <italic><tp:taxon-name><tp:taxon-name-part taxon-name-part-type="genus" reg="Ophiocordyceps">O.</tp:taxon-name-part><tp:taxon-name-part taxon-name-part-type="species" reg="liaoningensis">liaoningensis</tp:taxon-name-part></tp:taxon-name></italic> (<xref ref-type="bibr" rid="B51">Petch 1933</xref>). <italic><tp:taxon-name><tp:taxon-name-part taxon-name-part-type="genus" reg="Ophiocordyceps">Ophiocordyceps</tp:taxon-name-part><tp:taxon-name-part taxon-name-part-type="species" reg="agriotidis">agriotidis</tp:taxon-name-part></tp:taxon-name></italic> is similar to <italic><tp:taxon-name><tp:taxon-name-part taxon-name-part-type="genus" reg="Ophiocordyceps">O.</tp:taxon-name-part><tp:taxon-name-part taxon-name-part-type="species" reg="liaoningensis">liaoningensis</tp:taxon-name-part></tp:taxon-name></italic> in having superficial perithecia and multiseptate ascospores. However, <italic><tp:taxon-name><tp:taxon-name-part taxon-name-part-type="genus" reg="Ophiocordyceps">O.</tp:taxon-name-part><tp:taxon-name-part taxon-name-part-type="species" reg="agriotidis">agriotidis</tp:taxon-name-part></tp:taxon-name></italic> differs by producing larger perithecia (380–550 × 280–350 μm vs. 310–415 × 170–290 μm) and longer asci (260–280 × 8.5–9.0 μm vs. 205–255 × 7–11 μm) (<xref ref-type="bibr" rid="B33">Kobayasi and Shimizu 1980</xref>). Furthermore, the phylogenetic tree clearly distinguishes <italic><tp:taxon-name><tp:taxon-name-part taxon-name-part-type="genus" reg="Ophiocordyceps">O.</tp:taxon-name-part><tp:taxon-name-part taxon-name-part-type="species" reg="agriotidis">agriotidis</tp:taxon-name-part></tp:taxon-name></italic> from <italic><tp:taxon-name><tp:taxon-name-part taxon-name-part-type="genus" reg="Ophiocordyceps">O.</tp:taxon-name-part><tp:taxon-name-part taxon-name-part-type="species" reg="liaoningensis">liaoningensis</tp:taxon-name-part></tp:taxon-name></italic> (Fig. <xref ref-type="fig" rid="F1">1</xref>). <xref ref-type="bibr" rid="B89">Zha et al. (2021)</xref> provided the first comprehensive review of wireworm-infecting <italic><tp:taxon-name><tp:taxon-name-part taxon-name-part-type="genus" reg="Cordyceps">Cordyceps</tp:taxon-name-part></tp:taxon-name></italic> sensu lato species, documenting 27 species within <italic><tp:taxon-name><tp:taxon-name-part taxon-name-part-type="genus" reg="Ophiocordyceps">Ophiocordyceps</tp:taxon-name-part></tp:taxon-name></italic>. These fungi are phylogenetically distinct from <italic><tp:taxon-name><tp:taxon-name-part taxon-name-part-type="genus" reg="Ophiocordyceps">O.</tp:taxon-name-part><tp:taxon-name-part taxon-name-part-type="species" reg="liaoningensis">liaoningensis</tp:taxon-name-part></tp:taxon-name></italic>. However, eight species were described solely based on morphological characteristics, highlighting the need for further molecular studies to clarify their taxonomic status (<xref ref-type="bibr" rid="B89">Zha et al. 2021</xref>). In contrast, <italic><tp:taxon-name><tp:taxon-name-part taxon-name-part-type="genus" reg="Ophiocordyceps">Ophiocordyceps</tp:taxon-name-part><tp:taxon-name-part taxon-name-part-type="species" reg="liaoningensis">liaoningensis</tp:taxon-name-part></tp:taxon-name></italic> is characterized by superficial perithecia, multiseptate ascospores that do not break into part-spores, bottle-shaped phialides, and ovoid or subglobose conidia (Table <xref ref-type="table" rid="T2">2</xref>). Both morphological observation and phylogenetic analyses of combined LSU, ITS, SSU, <italic>tef-1α</italic>, <italic>rpb1</italic>, and <italic>rpb2</italic> sequence data support that this fungus is a distinctive species in <italic><tp:taxon-name><tp:taxon-name-part taxon-name-part-type="genus" reg="Ophiocordyceps">Ophiocordyceps</tp:taxon-name-part></tp:taxon-name></italic>.</p><table-wrap id="T2" position="float" orientation="portrait"><label>Table 2.</label><caption><p>Synopsis of a comparison of <italic><tp:taxon-name><tp:taxon-name-part taxon-name-part-type="genus" reg="Ophiocordyceps">O.</tp:taxon-name-part><tp:taxon-name-part taxon-name-part-type="species" reg="liaoningensis">liaoningensis</tp:taxon-name-part></tp:taxon-name></italic> sp. nov. and its closely related <italic><tp:taxon-name><tp:taxon-name-part taxon-name-part-type="genus" reg="Ophiocordyceps">Ophiocordyceps</tp:taxon-name-part></tp:taxon-name></italic> species.</p></caption><table id="TID0EAGHK" rules="all"><tbody><tr><th rowspan="1" colspan="1">Species</th><th rowspan="1" colspan="1">Distribution</th><th rowspan="1" colspan="1">Stromata (mm)</th><th rowspan="1" colspan="1">Perthecia (μm)</th><th rowspan="1" colspan="1">Asci (μm)</th><th rowspan="1" colspan="1">Ascospores (μm)</th><th rowspan="1" colspan="1">Secondary ascospores (μm)</th><th rowspan="1" colspan="1">References</th></tr><tr><td rowspan="1" colspan="1">
                    <italic>
                      <tp:taxon-name><tp:taxon-name-part taxon-name-part-type="genus" reg="Ophiocordyceps">O.</tp:taxon-name-part><tp:taxon-name-part taxon-name-part-type="species" reg="asyuensis">asyuensis</tp:taxon-name-part></tp:taxon-name>
                    </italic>
                  </td><td rowspan="1" colspan="1">Japan</td><td rowspan="1" colspan="1">7–15 × 0.5</td><td rowspan="1" colspan="1">Superficial, 600–650 × 450</td><td rowspan="1" colspan="1">400–500 × 7–8</td><td rowspan="1" colspan="1">—</td><td rowspan="1" colspan="1">7–8 × 1.5</td><td rowspan="1" colspan="1">
                    <xref ref-type="bibr" rid="B34">Kobayasi and Shimizu 1982</xref>
                  </td></tr><tr><td rowspan="1" colspan="1">
                    <italic>
                      <tp:taxon-name><tp:taxon-name-part taxon-name-part-type="genus" reg="Ophiocordyceps">O.</tp:taxon-name-part><tp:taxon-name-part taxon-name-part-type="species" reg="elateridicola">elateridicola</tp:taxon-name-part></tp:taxon-name>
                    </italic>
                  </td><td rowspan="1" colspan="1">Japan</td><td rowspan="1" colspan="1">70 × 3</td><td rowspan="1" colspan="1">Immersed, 400–450 × 120–150</td><td rowspan="1" colspan="1">4–3 in diam</td><td rowspan="1" colspan="1">—</td><td rowspan="1" colspan="1">3–4 × 1</td><td rowspan="1" colspan="1">
                    <xref ref-type="bibr" rid="B34">Kobayasi and Shimizu 1982</xref>
                  </td></tr><tr><td rowspan="1" colspan="1">
                    <italic>
                      <tp:taxon-name><tp:taxon-name-part taxon-name-part-type="genus" reg="Ophiocordyceps">O.</tp:taxon-name-part><tp:taxon-name-part taxon-name-part-type="species" reg="falcatoides">falcatoides</tp:taxon-name-part></tp:taxon-name>
                    </italic>
                  </td><td rowspan="1" colspan="1">Japan</td><td rowspan="1" colspan="1">17–24 × 0.8–1</td><td rowspan="1" colspan="1">
                    Superficialia, 350–400 × 200–250</td><td rowspan="1" colspan="1">150–175 × 7–8</td><td rowspan="1" colspan="1">125–150 × 2.5–3</td><td rowspan="1" colspan="1">9–11 × 3</td><td rowspan="1" colspan="1">
                    <xref ref-type="bibr" rid="B33">Kobayasi and Shimizu 1980</xref>
                  </td></tr><tr><td rowspan="1" colspan="1">
                    <italic>
                      <tp:taxon-name><tp:taxon-name-part taxon-name-part-type="genus" reg="Ophiocordyceps">O.</tp:taxon-name-part><tp:taxon-name-part taxon-name-part-type="species" reg="larvicola">larvicola</tp:taxon-name-part></tp:taxon-name>
                    </italic>
                  </td><td rowspan="1" colspan="1">France</td><td rowspan="1" colspan="1">5–6</td><td rowspan="1" colspan="1">Ovoid, small, purplish brown.</td><td rowspan="1" colspan="1"/><td rowspan="1" colspan="1"/><td rowspan="1" colspan="1">5–8, formed by three globules</td><td rowspan="1" colspan="1">
                    <xref ref-type="bibr" rid="B53">Quélet 1879</xref>
                  </td></tr><tr><td rowspan="1" colspan="1">
                    <bold>
                      <italic>
                        <tp:taxon-name><tp:taxon-name-part taxon-name-part-type="genus" reg="Ophiocordyceps">O.</tp:taxon-name-part><tp:taxon-name-part taxon-name-part-type="species" reg="liaoningensis">liaoningensis</tp:taxon-name-part></tp:taxon-name>
                      </italic>
                    </bold>
                  </td><td rowspan="1" colspan="1">
                    <bold>China</bold>
                  </td><td rowspan="1" colspan="1">
                    <bold>50–60 × 1–3</bold>
                  </td><td rowspan="1" colspan="1">
                    <bold>Superficial, 310–415 × 170–290</bold>
                  </td><td rowspan="1" colspan="1">
                    <bold>205–255 × 7–11</bold>
                  </td><td rowspan="1" colspan="1">
                    <bold>150–200 × 2–4</bold>
                  </td><td rowspan="1" colspan="1">—</td><td rowspan="1" colspan="1">
                    <bold>This study</bold>
                  </td></tr><tr><td rowspan="1" colspan="1">
                    <italic>
                      <tp:taxon-name><tp:taxon-name-part taxon-name-part-type="genus" reg="Ophiocordyceps">O.</tp:taxon-name-part><tp:taxon-name-part taxon-name-part-type="species" reg="nigripoda">nigripoda</tp:taxon-name-part></tp:taxon-name>
                    </italic>
                  </td><td rowspan="1" colspan="1">Japan</td><td rowspan="1" colspan="1">25–30 × l</td><td rowspan="1" colspan="1">Immersed, 320–350 × 150–180 μ</td><td rowspan="1" colspan="1">115–140 × 10</td><td rowspan="1" colspan="1">57–90 × 3.3–5 septatae</td><td rowspan="1" colspan="1">—</td><td rowspan="1" colspan="1">
                    <xref ref-type="bibr" rid="B34">Kobayasi and Shimizu 1982</xref>
                  </td></tr><tr><td rowspan="1" colspan="1">
                    <italic>
                      <tp:taxon-name><tp:taxon-name-part taxon-name-part-type="genus" reg="Ophiocordyceps">O.</tp:taxon-name-part><tp:taxon-name-part taxon-name-part-type="species" reg="rubripunctata">rubripunctata</tp:taxon-name-part></tp:taxon-name>
                    </italic>
                  </td><td rowspan="1" colspan="1">Ghana</td><td rowspan="1" colspan="1">60 × 0.5–1.5</td><td rowspan="1" colspan="1">Embedded, 360–600 × 145–325</td><td rowspan="1" colspan="1">Cylindrical with a 2–3 thick</td><td rowspan="1" colspan="1">Filiform</td><td rowspan="1" colspan="1">6–9 × 1.0–2.5</td><td rowspan="1" colspan="1">
                    <xref ref-type="bibr" rid="B57">Samson et al. 1982</xref>
                  </td></tr><tr><td rowspan="1" colspan="1">
                    <italic>
                      <tp:taxon-name><tp:taxon-name-part taxon-name-part-type="genus" reg="Ophiocordyceps">O.</tp:taxon-name-part><tp:taxon-name-part taxon-name-part-type="species" reg="salebrosa">salebrosa</tp:taxon-name-part></tp:taxon-name>
                    </italic>
                  </td><td rowspan="1" colspan="1">Panama Canal Zone</td><td rowspan="1" colspan="1">35–40</td><td rowspan="1" colspan="1">Immersed, 840–1200 × 240–300</td><td rowspan="1" colspan="1">600–660 × 64</td><td rowspan="1" colspan="1">Filiformibus</td><td rowspan="1" colspan="1">6–10 × 1–1.5</td><td rowspan="1" colspan="1">
                    <xref ref-type="bibr" rid="B40">Mains 1947</xref>
                  </td></tr><tr><td rowspan="1" colspan="1">
                    <italic>
                      <tp:taxon-name><tp:taxon-name-part taxon-name-part-type="genus" reg="Ophiocordyceps">O.</tp:taxon-name-part><tp:taxon-name-part taxon-name-part-type="species" reg="subflavida">subflavida</tp:taxon-name-part></tp:taxon-name>
                    </italic>
                  </td><td rowspan="1" colspan="1">Venezuela</td><td rowspan="1" colspan="1">2–4</td><td rowspan="1" colspan="1">500–600 × 150–200</td><td rowspan="1" colspan="1">225–300 × 3–4</td><td rowspan="1" colspan="1">Filiform</td><td rowspan="1" colspan="1">—</td><td rowspan="1" colspan="1">
                    <xref ref-type="bibr" rid="B41">Mains 1959</xref>
                  </td></tr></tbody></table><table-wrap-foot><fn><p>The symbol “—” means that the data is unavailable.</p></fn></table-wrap-foot></table-wrap></tp:treatment-sec><tp:treatment-sec><!--Section generated to contain objects referenced in tp:taxon-treatment.--><fig id="F1" position="float" orientation="portrait"><object-id xmlns:xlink="http://www.w3.org/1999/xlink" content-type="doi" xlink:type="simple">10.3897/mycokeys.117.144875.figure1</object-id><object-id xmlns:xlink="http://www.w3.org/1999/xlink" content-type="arpha" xlink:type="simple">6A4410FF-902F-5538-8E0C-9368526B421C</object-id><label>Figure 1.</label><caption><p>A phylogram constructed using a maximum likelihood (<abbrev xmlns:xlink="http://www.w3.org/1999/xlink" xlink:title="maximum likelihood" id="ABBRID0EPVBK" xlink:type="simple">ML</abbrev>) analysis with RAxML based on concatenated LSU, ITS, SSU, <italic>tef-1α</italic>, <italic>rpb1</italic>, and <italic>rpb2</italic> sequence data. <italic><tp:taxon-name><tp:taxon-name-part taxon-name-part-type="genus" reg="Tolypocladium">Tolypocladium</tp:taxon-name-part><tp:taxon-name-part taxon-name-part-type="species" reg="inflatum">inflatum</tp:taxon-name-part></tp:taxon-name></italic> and <italic><tp:taxon-name><tp:taxon-name-part taxon-name-part-type="genus" reg="Tolypocladium">T.</tp:taxon-name-part><tp:taxon-name-part taxon-name-part-type="species" reg="ophioglossoides">ophioglossoides</tp:taxon-name-part></tp:taxon-name></italic> were employed as outgroup taxa. Nodes with maximum likelihood bootstrap values ≥ 75% and Bayesian posterior probabilities ≥ 0.90 are indicated on the phylogram. Type strains are in bold and marked with <sup>T</sup>, and the new species are in red.</p></caption><graphic xmlns:xlink="http://www.w3.org/1999/xlink" xlink:href="mycokeys-117-289-g001.jpg" position="float" orientation="portrait" xlink:type="simple" id="oo_1329258.jpg"><uri content-type="original_file" xlink:type="simple">https://binary.pensoft.net/fig/1329258</uri></graphic></fig></tp:treatment-sec><ref-list><ref id="B51"><mixed-citation xmlns:xlink="http://www.w3.org/1999/xlink" xlink:type="simple"><person-group><name name-style="western"><surname>Petch</surname><given-names>T</given-names></name></person-group> (<year>1933</year>) <article-title>Notes on entomogenous fungi.</article-title><source>Transactions of the British Mycological Society</source><volume>18</volume>(<issue>1</issue>): <fpage>48</fpage>–<lpage>75</lpage>. <ext-link xlink:href="10.1016/S0007-1536(33)80026-X" ext-link-type="doi" xlink:type="simple">https://doi.org/10.1016/S0007-1536(33)80026-X</ext-link></mixed-citation></ref><ref id="B33"><mixed-citation xmlns:xlink="http://www.w3.org/1999/xlink" xlink:type="simple"><person-group><name name-style="western"><surname>Kobayasi</surname><given-names>Y</given-names></name><name name-style="western"><surname>Shimizu</surname><given-names>D</given-names></name></person-group> (<year>1980</year>) <article-title><italic><tp:taxon-name><tp:taxon-name-part taxon-name-part-type="genus">Cordyceps</tp:taxon-name-part></tp:taxon-name></italic> species from Japan 2.</article-title><source>Bulletin of the National Science Museum, Tokyo</source><volume>6</volume>: <fpage>79</fpage>–<lpage>96</lpage>.</mixed-citation></ref><ref id="B89"><mixed-citation xmlns:xlink="http://www.w3.org/1999/xlink" xlink:type="simple"><person-group><name name-style="western"><surname>Zha</surname><given-names>LS</given-names></name><name name-style="western"><surname>Kryukov</surname><given-names>VY</given-names></name><name name-style="western"><surname>Ding</surname><given-names>JH</given-names></name><name name-style="western"><surname>Jeewon</surname><given-names>R</given-names></name><name name-style="western"><surname>Chomnunti</surname><given-names>P</given-names></name></person-group> (<year>2021</year>) <article-title>Novel taxa and species diversity of <italic><tp:taxon-name><tp:taxon-name-part taxon-name-part-type="genus">Cordyceps</tp:taxon-name-part></tp:taxon-name></italic> sensu lato (<tp:taxon-name><tp:taxon-name-part taxon-name-part-type="order">Hypocreales</tp:taxon-name-part></tp:taxon-name>, <tp:taxon-name><tp:taxon-name-part taxon-name-part-type="phylum">Ascomycota</tp:taxon-name-part></tp:taxon-name>) developing on wireworms (<tp:taxon-name><tp:taxon-name-part taxon-name-part-type="superfamily">Elateroidea</tp:taxon-name-part></tp:taxon-name> and <tp:taxon-name><tp:taxon-name-part taxon-name-part-type="superfamily">Tenebrionoidea</tp:taxon-name-part></tp:taxon-name>, <tp:taxon-name><tp:taxon-name-part taxon-name-part-type="order">Coleoptera</tp:taxon-name-part></tp:taxon-name>).</article-title><source>MycoKeys</source><volume>78</volume>: <fpage>79</fpage>–<lpage>117</lpage>. <ext-link xlink:href="10.3897/mycokeys.78.61836" ext-link-type="doi" xlink:type="simple">https://doi.org/10.3897/mycokeys.78.61836</ext-link></mixed-citation></ref><ref id="B34"><mixed-citation xmlns:xlink="http://www.w3.org/1999/xlink" xlink:type="simple"><person-group><name name-style="western"><surname>Kobayasi</surname><given-names>Y</given-names></name><name name-style="western"><surname>Shimizu</surname><given-names>D</given-names></name></person-group> (<year>1982</year>) <article-title><italic><tp:taxon-name><tp:taxon-name-part taxon-name-part-type="genus">Cordyceps</tp:taxon-name-part></tp:taxon-name></italic> species from Japan 4. Bulletin of the National Science Museum, Tokyo, Series B.</article-title><source>Botany</source><volume>8</volume>(<issue>3</issue>): <fpage>79</fpage>–<lpage>91</lpage>.</mixed-citation></ref><ref id="B53"><mixed-citation xmlns:xlink="http://www.w3.org/1999/xlink" xlink:type="simple"><person-group><name name-style="western"><surname>Quélet</surname><given-names>L</given-names></name></person-group> (<year>1879</year>) <article-title>Quelques espèces nouvelles de Champignons. Bulletin de la Société Botanique de France.</article-title><volume>25</volume>: <fpage>287</fpage>–<lpage>292</lpage>. <ext-link xlink:href="10.1080/00378941.1878.10827918" ext-link-type="doi" xlink:type="simple">https://doi.org/10.1080/00378941.1878.10827918</ext-link></mixed-citation></ref><ref id="B57"><mixed-citation xmlns:xlink="http://www.w3.org/1999/xlink" xlink:type="simple"><person-group><name name-style="western"><surname>Samson</surname><given-names>RA</given-names></name><name name-style="western"><surname>Evans</surname><given-names>HC</given-names></name><name name-style="western"><surname>Hoekstra</surname><given-names>S</given-names></name></person-group> (<year>1982</year>) <article-title>Notes on entomogenous fungi from Ghana, VI.</article-title><source>Mycology</source><volume>85</volume>(<issue>4</issue>): <fpage>589</fpage>–<lpage>605</lpage>.</mixed-citation></ref><ref id="B40"><mixed-citation xmlns:xlink="http://www.w3.org/1999/xlink" xlink:type="simple"><person-group><name name-style="western"><surname>Mains</surname><given-names>EB</given-names></name></person-group> (<year>1947</year>) New and interesting species of <italic><tp:taxon-name><tp:taxon-name-part taxon-name-part-type="genus">Cordyceps.</tp:taxon-name-part></tp:taxon-name></italic> Mycologia 39: 535–545. <ext-link xlink:href="10.1080/00275514.1947.12017632" ext-link-type="doi" xlink:type="simple">https://doi.org/10.1080/00275514.1947.12017632</ext-link></mixed-citation></ref><ref id="B41"><mixed-citation xmlns:xlink="http://www.w3.org/1999/xlink" xlink:type="simple"><person-group><name name-style="western"><surname>Mains</surname><given-names>EB</given-names></name></person-group> (<year>1959</year>) <article-title><italic><tp:taxon-name><tp:taxon-name-part taxon-name-part-type="genus">Cordyceps</tp:taxon-name-part></tp:taxon-name></italic> species.</article-title><source>Bulletin of the Torrey Botanical Club</source><volume>86</volume>: <fpage>46</fpage>–<lpage>58</lpage>. <ext-link xlink:href="10.2307/2482660" ext-link-type="doi" xlink:type="simple">https://doi.org/10.2307/2482660</ext-link></mixed-citation></ref></ref-list></tp:taxon-treatment>
