# Supplementary material for: ﻿Three new species of Ophiocordyceps (Hypocreales, Ophiocordycipitaceae) and a new host record for Hirsutellavermicola from China
Source: MycoKeys. 2025 May 13;117:289–313. doi: 10.3897/mycokeys.117.144875 (PMC12093112; doi:10.3897/mycokeys.117.144875)
Supplement: XML Treatment for Ophiocordyceps neocommunis [file mycokeys.117.144875-treatment3.xml]

<!DOCTYPE tp:taxon-treatment
  PUBLIC "-//TaxonX//DTD Taxonomic Treatment Publishing DTD v0 20100105//EN" "tax-treatment-NSO.dtd">
<tp:taxon-treatment xmlns:tp="http://www.plazi.org/taxpub"><tp:treatment-meta><kwd-group><label>Taxon classification</label><kwd>
              <named-content content-type="kingdom">Fungi</named-content>
            </kwd><kwd>
              <named-content content-type="order">Hypocreales</named-content>
            </kwd><kwd>
              <named-content content-type="family">Ophiocordycipitaceae</named-content>
            </kwd></kwd-group><mixed-citation publication-type="journal"><person-group><name><surname>Yang</surname><given-names>Yu</given-names></name><name><surname>Xiao</surname><given-names>Yuan-Pin</given-names></name><name><surname>S. Jayawardena</surname><given-names>Ruvishika</given-names></name><name><surname>Hyde</surname><given-names>Kevin D.</given-names></name><name><surname>Nilthong</surname><given-names>Somrudee</given-names></name><name><surname>Mapook</surname><given-names>Ausana</given-names></name><name><surname>Lu</surname><given-names>Yong-Zhong</given-names></name><name><surname>Xie</surname><given-names>Shu-Qiong</given-names></name><name><surname>Al-Otibi</surname><given-names>Fatimah</given-names></name><name><surname>Wang</surname><given-names>Xiao</given-names></name><name><surname>Luo</surname><given-names>Kang</given-names></name><name><surname>Luo</surname><given-names>Li-Ping</given-names></name></person-group><article-title>﻿Three new species of <italic><tp:taxon-name><tp:taxon-name-part taxon-name-part-type="genus" reg="Ophiocordyceps">Ophiocordyceps</tp:taxon-name-part></tp:taxon-name></italic> (<tp:taxon-name><tp:taxon-name-part taxon-name-part-type="order">Hypocreales</tp:taxon-name-part></tp:taxon-name>, <tp:taxon-name><tp:taxon-name-part taxon-name-part-type="family">Ophiocordycipitaceae</tp:taxon-name-part></tp:taxon-name>) and a new host record for <italic><tp:taxon-name><tp:taxon-name-part taxon-name-part-type="genus" reg="Hirsutella">Hirsutella</tp:taxon-name-part><tp:taxon-name-part taxon-name-part-type="species" reg="vermicola">vermicola</tp:taxon-name-part></tp:taxon-name></italic> from China</article-title><source>MycoKeys</source><day>13</day><month>05</month><year>2025</year><volume>117</volume><fpage>289</fpage><lpage>313</lpage><pub-id pub-id-type="doi">10.3897/mycokeys.117.144875</pub-id></mixed-citation></tp:treatment-meta><tp:nomenclature><label>﻿</label><tp:taxon-name>
            <object-id xmlns:xlink="http://www.w3.org/1999/xlink" content-type="arpha" xlink:type="simple">A99F6CE2-7104-58AB-855C-7A7313D9BE36</object-id>
            <tp:taxon-name-part taxon-name-part-type="genus" reg="Ophiocordyceps">Ophiocordyceps</tp:taxon-name-part>
            <tp:taxon-name-part taxon-name-part-type="species" reg="neocommunis">neocommunis</tp:taxon-name-part>
            <object-id xmlns:xlink="http://www.w3.org/1999/xlink" xlink:type="simple">Index Fungorum: IF902880</object-id>
            <object-id xmlns:xlink="http://www.w3.org/1999/xlink" xlink:type="simple">Facesoffungi Number: FoF16767</object-id>
          </tp:taxon-name><tp:taxon-authority>Y. Yang, K.D. Hyde &amp; Y. P. Xiao</tp:taxon-authority><tp:taxon-status xmlns:xlink="http://www.w3.org/1999/xlink" xlink:type="simple">sp. nov.</tp:taxon-status><xref ref-type="fig" rid="F4">Fig. 4</xref></tp:nomenclature><tp:treatment-sec sec-type="etymology" id="SECID0EPXDK"><title>Etymology.</title><p>The epithet “<italic>neocommunis</italic>” refers to the new species’ similarity to its close relative, <italic>O. communis</italic>.</p></tp:treatment-sec><tp:treatment-sec sec-type="Holotype" id="SECID0EKYDK"><title>Holotype.</title><p>China • Guizhou Province, Qiandongnan Miao and Dong Autonomous Prefecture, Rongjiang County, at 382 masl, <named-content xmlns:xlink="http://www.w3.org/1999/xlink" content-type="dwc:verbatimCoordinates" xlink:type="simple"><named-content content-type="geo-json" specific-use="{&#34;type&#34;:&#34;Point&#34;,&#34;coordinates&#34;:[108.479000,25.934000]}" id="NCID0ETYDK" xlink:type="simple">25.934°N, 108.479°E</named-content></named-content>, parasitic on termites in soil, 10 June 2023, Yu Yang (<abbrev xmlns:xlink="http://www.w3.org/1999/xlink" xlink:title="Herbarium of Cryptogams at the Kunming Institute of Botany, Academia Sinica" id="ABBRID0EYYDK" xlink:type="simple">HKAS</abbrev> 132236).</p></tp:treatment-sec><tp:treatment-sec sec-type="description" id="SECID0E3YDK"><title>Description</title><p><bold>(<abbrev xmlns:xlink="http://www.w3.org/1999/xlink" xlink:title="Herbarium of Cryptogams at the Kunming Institute of Botany, Academia Sinica" id="ABBRID0EEZDK" xlink:type="simple">HKAS</abbrev> 132236). <italic>Parasitic</italic></bold> on termite (<tp:taxon-name><tp:taxon-name-part taxon-name-part-type="order">Blattodea</tp:taxon-name-part></tp:taxon-name>: superfamily <tp:taxon-name><tp:taxon-name-part taxon-name-part-type="superfamily">Blattoidea</tp:taxon-name-part></tp:taxon-name>), buried in the soil, the synnemata erect in the air. <bold><italic>Sexual morph</italic></bold> not observed in natural substrates and in culture on PDA. <bold><italic>Asexual morph</italic>: <italic><tp:taxon-name><tp:taxon-name-part taxon-name-part-type="genus" reg="Hirsutella">Hirsutella</tp:taxon-name-part></tp:taxon-name></italic></bold>-like, the host covered with white mycelium. <bold><italic>Synnemata</italic></bold> 3–6 cm long, white to yellow bottom to top. <bold><italic>Conidiophores</italic></bold> absent. <bold><italic>Phialides</italic></bold> single, borne laterally on synnemata, smooth, hyaline 6.5–12.5 × 3–4.5 µm (<italic>x</italic>–= 9.5 × 3.8 µm, n = 50), basal part strongly swollen, globose, subglobose, or ellipsoid 4.5–8.5 × 3.5–4.8 µm (<italic>x</italic>–= 6.5 × 4.2 µm, n = 50), usually tapering abruptly to a slender neck 0.5–1.2 µm diam. <bold><italic>Conidia</italic></bold> 3.0–5.5 × 2.2–4.2 µm (<italic>x</italic>– = 4.2 × 3.2 µm, n = 50), 1-cell, hyaline, oval to teardrop-shaped.</p></tp:treatment-sec><tp:treatment-sec sec-type="description" id="SECID0E41DK"><title>Cultural characteristics.</title><p>Colonies on PDA grow slowly, reaching 2 cm in diameter after 25 days at 25 °C, ivory yellow, flat, and closely appressed to the agar surface. <bold><italic>Synnemata</italic></bold> are produced after 40 days, with the reverse side showing a warm orange. No phialides or conidia found.</p><fig id="F4" position="float" orientation="portrait"><object-id xmlns:xlink="http://www.w3.org/1999/xlink" content-type="doi" xlink:type="simple">10.3897/mycokeys.117.144875.figure4</object-id><object-id xmlns:xlink="http://www.w3.org/1999/xlink" content-type="arpha" xlink:type="simple">30480337-D8F4-5BB3-BAF4-54FF30907562</object-id><label>Figure 4.</label><caption><p><italic><tp:taxon-name><tp:taxon-name-part taxon-name-part-type="genus" reg="Ophiocordyceps">Ophiocordyceps</tp:taxon-name-part><tp:taxon-name-part taxon-name-part-type="species" reg="neocommunis">neocommunis</tp:taxon-name-part></tp:taxon-name></italic> (<abbrev xmlns:xlink="http://www.w3.org/1999/xlink" xlink:title="Herbarium of Cryptogams at the Kunming Institute of Botany, Academia Sinica" id="ABBRID0E52DK" xlink:type="simple">HKAS</abbrev> 132236, holotype) <bold>a, b</bold> habitat <bold>c</bold> overview of the fungus <bold>d</bold> host (an unidentified termite species) <bold>e</bold> synnemata <bold>f–h</bold> phialides <bold>i, j</bold> conidia <bold>k–l</bold> culture on PDA. Scale bars: 10 μm (<bold>f–h</bold>); 5 μm (<bold>i–j</bold>).</p></caption><graphic xmlns:xlink="http://www.w3.org/1999/xlink" xlink:href="mycokeys-117-289-g004.jpg" position="float" orientation="portrait" xlink:type="simple" id="oo_1329261.jpg"><uri content-type="original_file" xlink:type="simple">https://binary.pensoft.net/fig/1329261</uri></graphic></fig></tp:treatment-sec><tp:treatment-sec sec-type="material" id="SECID0EZ3DK"><title>Additional material.</title><p>CHINA, Guizhou Province, Qiandongnan Miao and Dong Autonomous Prefecture, Rongjiang County, at 382 masl, <named-content xmlns:xlink="http://www.w3.org/1999/xlink" content-type="dwc:verbatimCoordinates" xlink:type="simple"><named-content content-type="geo-json" specific-use="{&#34;type&#34;:&#34;Point&#34;,&#34;coordinates&#34;:[108.479000,25.934000]}" id="NCID0EC4DK" xlink:type="simple">25.934°N, 108.479°E</named-content></named-content>, parasitic on termites in soil, 10 June 2023, Yu Yang, RJ2363J (<abbrev xmlns:xlink="http://www.w3.org/1999/xlink" xlink:title="Guizhou Culture Collection, China" id="ABBRID0EH4DK" xlink:type="simple">GZCC</abbrev> 24-0158; ex-type living culture).</p></tp:treatment-sec><tp:treatment-sec sec-type="notes" id="SECID0EL4DK"><title>Notes.</title><p><italic><tp:taxon-name><tp:taxon-name-part taxon-name-part-type="genus" reg="Ophiocordyceps">Ophiocordyceps</tp:taxon-name-part><tp:taxon-name-part taxon-name-part-type="species" reg="neocommunis">neocommunis</tp:taxon-name-part></tp:taxon-name></italic> clustered with <italic><tp:taxon-name><tp:taxon-name-part taxon-name-part-type="genus" reg="Ophiocordyceps">O.</tp:taxon-name-part><tp:taxon-name-part taxon-name-part-type="species" reg="communis">communis</tp:taxon-name-part></tp:taxon-name></italic> and <italic><tp:taxon-name><tp:taxon-name-part taxon-name-part-type="genus" reg="Hirsutella">Hirsutella</tp:taxon-name-part><tp:taxon-name-part taxon-name-part-type="species" reg="minnesotensis">minnesotensis</tp:taxon-name-part></tp:taxon-name></italic> in the phylogenetic tree, supported by 100% MLBP and 1.00 <abbrev xmlns:xlink="http://www.w3.org/1999/xlink" xlink:title="posterior probabilities" id="ABBRID0ES5DK" xlink:type="simple">PP</abbrev> (Fig. <xref ref-type="fig" rid="F1">1</xref>). Notably, the differences between <italic><tp:taxon-name><tp:taxon-name-part taxon-name-part-type="genus" reg="Ophiocordyceps">O.</tp:taxon-name-part><tp:taxon-name-part taxon-name-part-type="species" reg="communis">communis</tp:taxon-name-part></tp:taxon-name></italic> and <italic><tp:taxon-name><tp:taxon-name-part taxon-name-part-type="genus" reg="Hirsutella">H.</tp:taxon-name-part><tp:taxon-name-part taxon-name-part-type="species" reg="minnesotensis">minnesotensis</tp:taxon-name-part></tp:taxon-name></italic> are minimal, as indicated by the short branch length in the phylogenetic tree. However, further evidence is needed to determine whether they represent the same species. <italic><tp:taxon-name><tp:taxon-name-part taxon-name-part-type="genus" reg="Ophiocordyceps">Ophiocordyceps</tp:taxon-name-part><tp:taxon-name-part taxon-name-part-type="species" reg="communis">communis</tp:taxon-name-part></tp:taxon-name></italic> shares its host, termites (<tp:taxon-name><tp:taxon-name-part taxon-name-part-type="order">Blattodea</tp:taxon-name-part></tp:taxon-name>, superfamily <tp:taxon-name><tp:taxon-name-part taxon-name-part-type="superfamily">Blattoidea</tp:taxon-name-part></tp:taxon-name>), with <italic><tp:taxon-name><tp:taxon-name-part taxon-name-part-type="genus" reg="Ophiocordyceps">O.</tp:taxon-name-part><tp:taxon-name-part taxon-name-part-type="species" reg="neocommunis">neocommunis</tp:taxon-name-part></tp:taxon-name></italic> but differs in the morphology of its phialides. Specifically, <italic><tp:taxon-name><tp:taxon-name-part taxon-name-part-type="genus" reg="Ophiocordyceps">O.</tp:taxon-name-part><tp:taxon-name-part taxon-name-part-type="species" reg="communis">communis</tp:taxon-name-part></tp:taxon-name></italic> produces longer and narrower phialides, as well as longer conidia (<xref ref-type="bibr" rid="B69">Sung et al. 2007b</xref>; Table <xref ref-type="table" rid="T4">4</xref>). <italic><tp:taxon-name><tp:taxon-name-part taxon-name-part-type="genus" reg="Hirsutella">Hirsutella</tp:taxon-name-part><tp:taxon-name-part taxon-name-part-type="species" reg="minnesotensis">minnesotensis</tp:taxon-name-part></tp:taxon-name></italic> is distinct from <italic><tp:taxon-name><tp:taxon-name-part taxon-name-part-type="genus" reg="Ophiocordyceps">O.</tp:taxon-name-part><tp:taxon-name-part taxon-name-part-type="species" reg="neocommunis">neocommunis</tp:taxon-name-part></tp:taxon-name></italic>, as it is isolated from second-stage juveniles of the soybean cyst nematode and has longer phialides (9–15 µm vs. 6.5–12.5 µm) (<xref ref-type="bibr" rid="B10">Chen et al. 2000</xref>). Comparing the ITS, <italic>tef-1α</italic>, <italic>rpb1</italic>, and <italic>rpb2</italic> sequences of <italic><tp:taxon-name><tp:taxon-name-part taxon-name-part-type="genus" reg="Ophiocordyceps">Ophiocordyceps</tp:taxon-name-part><tp:taxon-name-part taxon-name-part-type="species" reg="neocommunis">neocommunis</tp:taxon-name-part></tp:taxon-name></italic> and <italic><tp:taxon-name><tp:taxon-name-part taxon-name-part-type="genus" reg="Ophiocordyceps">O.</tp:taxon-name-part><tp:taxon-name-part taxon-name-part-type="species" reg="communis">communis</tp:taxon-name-part></tp:taxon-name></italic> revealed 98.83% (6 bp differences), 97.57% (22 bp differences), 98.59% (10 bp differences), and 98.76% (13 bp differences) sequence similarities, respectively. Comparing the ITS sequences of <italic><tp:taxon-name><tp:taxon-name-part taxon-name-part-type="genus" reg="Ophiocordyceps">Ophiocordyceps</tp:taxon-name-part><tp:taxon-name-part taxon-name-part-type="species" reg="neocommunis">neocommunis</tp:taxon-name-part></tp:taxon-name></italic> and <italic><tp:taxon-name><tp:taxon-name-part taxon-name-part-type="genus" reg="Hirsutella">Hirsutella</tp:taxon-name-part><tp:taxon-name-part taxon-name-part-type="species" reg="minnesotensis">minnesotensis</tp:taxon-name-part></tp:taxon-name></italic> revealed 98.83% (6 bp differences). Thus, we would like to introduce <italic><tp:taxon-name><tp:taxon-name-part taxon-name-part-type="genus" reg="Ophiocordyceps">Ophiocordyceps</tp:taxon-name-part><tp:taxon-name-part taxon-name-part-type="species" reg="neocommunis">neocommunis</tp:taxon-name-part></tp:taxon-name></italic> as a new species based on phylogenetic and morphological analyses.</p><table-wrap id="T4" position="float" orientation="portrait"><label>Table 4.</label><caption><p>Synopsis of a comparison of <italic><tp:taxon-name><tp:taxon-name-part taxon-name-part-type="genus" reg="Ophiocordyceps">O.</tp:taxon-name-part><tp:taxon-name-part taxon-name-part-type="species" reg="neocommunis">neocommunis</tp:taxon-name-part></tp:taxon-name></italic> sp. nov. and its closely related <italic><tp:taxon-name><tp:taxon-name-part taxon-name-part-type="genus" reg="Ophiocordyceps">Ophiocordyceps</tp:taxon-name-part></tp:taxon-name></italic> species.</p></caption><table id="TID0EEFAM" rules="all"><tbody><tr><th rowspan="1" colspan="1">Species</th><th rowspan="1" colspan="1">Distribution</th><th rowspan="1" colspan="1">Asexual morph</th><th rowspan="1" colspan="1">Phialides (µm)</th><th rowspan="1" colspan="1">Conidia (µm)</th><th rowspan="1" colspan="1">Reference</th></tr><tr><td rowspan="1" colspan="1">
                    <italic>
                      <tp:taxon-name><tp:taxon-name-part taxon-name-part-type="genus" reg="Ophiocordyceps">O.</tp:taxon-name-part><tp:taxon-name-part taxon-name-part-type="species" reg="asiatica">asiatica</tp:taxon-name-part></tp:taxon-name>
                    </italic>
                  </td><td rowspan="1" colspan="1">Thailand</td><td rowspan="1" colspan="1"><italic><tp:taxon-name><tp:taxon-name-part taxon-name-part-type="genus" reg="Hirsutella">Hirsutella</tp:taxon-name-part></tp:taxon-name></italic>-like</td><td rowspan="1" colspan="1">15–20 × 2–3</td><td rowspan="1" colspan="1">Fusiform, 7–9 × 2–3</td><td rowspan="1" colspan="1">
                    <xref ref-type="bibr" rid="B72">Tasanathai et al. 2019</xref>
                  </td></tr><tr><td rowspan="1" colspan="1">
                    <italic>
                      <tp:taxon-name><tp:taxon-name-part taxon-name-part-type="genus" reg="Ophiocordyceps">O.</tp:taxon-name-part><tp:taxon-name-part taxon-name-part-type="species" reg="brunneirubra">brunneirubra</tp:taxon-name-part></tp:taxon-name>
                    </italic>
                  </td><td rowspan="1" colspan="1">Thailand</td><td rowspan="1" colspan="1"><italic><tp:taxon-name><tp:taxon-name-part taxon-name-part-type="genus" reg="Hirsutella">Hirsutella</tp:taxon-name-part></tp:taxon-name></italic>-like</td><td rowspan="1" colspan="1">32–50 × 2–3</td><td rowspan="1" colspan="1">Fusiform, 12–17 × 2–4</td><td rowspan="1" colspan="1">
                    <xref ref-type="bibr" rid="B72">Tasanathai et al. 2019</xref>
                  </td></tr><tr><td rowspan="1" colspan="1">
                    <italic>
                      <tp:taxon-name><tp:taxon-name-part taxon-name-part-type="genus" reg="Ophiocordyceps">O.</tp:taxon-name-part><tp:taxon-name-part taxon-name-part-type="species" reg="communis">communis</tp:taxon-name-part></tp:taxon-name>
                    </italic>
                  </td><td rowspan="1" colspan="1">Thailand</td><td rowspan="1" colspan="1"><italic><tp:taxon-name><tp:taxon-name-part taxon-name-part-type="genus" reg="Hymenostilbe">Hymenostilbe</tp:taxon-name-part></tp:taxon-name></italic>/<italic><tp:taxon-name><tp:taxon-name-part taxon-name-part-type="genus" reg="Hirsutella">Hirsutella</tp:taxon-name-part></tp:taxon-name></italic>-like</td><td rowspan="1" colspan="1">10–14 × 2.7–3.3</td><td rowspan="1" colspan="1">Almond-shaped, 7–9 × 2.5–3</td><td rowspan="1" colspan="1">
                    <xref ref-type="bibr" rid="B68">Sung et al. 2007a</xref>
                  </td></tr><tr><td rowspan="1" colspan="1">
                    <italic>
                      <tp:taxon-name><tp:taxon-name-part taxon-name-part-type="genus" reg="Ophiocordyceps">O.</tp:taxon-name-part><tp:taxon-name-part taxon-name-part-type="species" reg="fusiformis">fusiformis</tp:taxon-name-part></tp:taxon-name>
                    </italic>
                  </td><td rowspan="1" colspan="1">Thailand</td><td rowspan="1" colspan="1"><italic><tp:taxon-name><tp:taxon-name-part taxon-name-part-type="genus" reg="Hymenostilbe">Hymenostilbe</tp:taxon-name-part></tp:taxon-name></italic>-like</td><td rowspan="1" colspan="1">9–24 × 2–4</td><td rowspan="1" colspan="1">Fusiform, 6–18 × 2–4</td><td rowspan="1" colspan="1">
                    <xref ref-type="bibr" rid="B73">Tasanathai et al. 2022</xref>
                  </td></tr><tr><td rowspan="1" colspan="1">
                    <italic>
                      <tp:taxon-name><tp:taxon-name-part taxon-name-part-type="genus" reg="Ophiocordyceps">O.</tp:taxon-name-part><tp:taxon-name-part taxon-name-part-type="species" reg="globosa">globosa</tp:taxon-name-part></tp:taxon-name>
                    </italic>
                  </td><td rowspan="1" colspan="1">Thailand</td><td rowspan="1" colspan="1"><italic><tp:taxon-name><tp:taxon-name-part taxon-name-part-type="genus" reg="Hirsutella">Hirsutella</tp:taxon-name-part></tp:taxon-name></italic>-like</td><td rowspan="1" colspan="1">9–15 × 3–5</td><td rowspan="1" colspan="1">Globose, 2–4</td><td rowspan="1" colspan="1">
                    <xref ref-type="bibr" rid="B73">Tasanathai et al. 2022</xref>
                  </td></tr><tr><td rowspan="1" colspan="1">
                    <italic>
                      <tp:taxon-name><tp:taxon-name-part taxon-name-part-type="genus" reg="Ophiocordyceps">O.</tp:taxon-name-part><tp:taxon-name-part taxon-name-part-type="species" reg="isopterae">isopterae</tp:taxon-name-part></tp:taxon-name>
                    </italic>
                  </td><td rowspan="1" colspan="1">Thailand</td><td rowspan="1" colspan="1"><italic><tp:taxon-name><tp:taxon-name-part taxon-name-part-type="genus" reg="Hirsutella">Hirsutella</tp:taxon-name-part></tp:taxon-name></italic>-like</td><td rowspan="1" colspan="1">14–28 × 2–4</td><td rowspan="1" colspan="1">Fusiform, 6–11 × 1.5–3</td><td rowspan="1" colspan="1">
                    <xref ref-type="bibr" rid="B73">Tasanathai et al. 2022</xref>
                  </td></tr><tr><td rowspan="1" colspan="1">
                    <italic>
                      <tp:taxon-name><tp:taxon-name-part taxon-name-part-type="genus" reg="Ophiocordyceps">O.</tp:taxon-name-part><tp:taxon-name-part taxon-name-part-type="species" reg="khokpasiensis">khokpasiensis</tp:taxon-name-part></tp:taxon-name>
                    </italic>
                  </td><td rowspan="1" colspan="1">Thailand</td><td rowspan="1" colspan="1"><italic><tp:taxon-name><tp:taxon-name-part taxon-name-part-type="genus" reg="Hirsutella">Hirsutella</tp:taxon-name-part></tp:taxon-name></italic>-like</td><td rowspan="1" colspan="1">15–28 × 3–5</td><td rowspan="1" colspan="1">Globose to oval, 4–6 × 2.5–4</td><td rowspan="1" colspan="1">
                    <xref ref-type="bibr" rid="B30">Khonsanit et al. 2019</xref>
                  </td></tr><tr><td rowspan="1" colspan="1">
                    <italic>
                      <tp:taxon-name><tp:taxon-name-part taxon-name-part-type="genus" reg="Ophiocordyceps">O.</tp:taxon-name-part><tp:taxon-name-part taxon-name-part-type="species" reg="longistipes">longistipes</tp:taxon-name-part></tp:taxon-name>
                    </italic>
                  </td><td rowspan="1" colspan="1">China</td><td rowspan="1" colspan="1"><italic><tp:taxon-name><tp:taxon-name-part taxon-name-part-type="genus" reg="Hirsutella">Hirsutella</tp:taxon-name-part></tp:taxon-name></italic>-like</td><td rowspan="1" colspan="1">29–60 × 4–4.5</td><td rowspan="1" colspan="1">Citriform or oval, 7–10 × 4.5–7</td><td rowspan="1" colspan="1">
                    <xref ref-type="bibr" rid="B18">Fan et al. 2024</xref>
                  </td></tr><tr><td rowspan="1" colspan="1">
                    <italic>
                      <tp:taxon-name><tp:taxon-name-part taxon-name-part-type="genus" reg="Ophiocordyceps">O.</tp:taxon-name-part><tp:taxon-name-part taxon-name-part-type="species" reg="mosingtoensis">mosingtoensis</tp:taxon-name-part></tp:taxon-name>
                    </italic>
                  </td><td rowspan="1" colspan="1">Thailand</td><td rowspan="1" colspan="1"><italic><tp:taxon-name><tp:taxon-name-part taxon-name-part-type="genus" reg="Hirsutella">Hirsutella</tp:taxon-name-part></tp:taxon-name></italic>-like</td><td rowspan="1" colspan="1">10–17 × 2–3</td><td rowspan="1" colspan="1">Oval, 3–5 × 2–3</td><td rowspan="1" colspan="1">
                    <xref ref-type="bibr" rid="B72">Tasanathai et al. 2019</xref>
                  </td></tr><tr><td rowspan="1" colspan="1">
                    <bold>
                      <italic>
                        <tp:taxon-name><tp:taxon-name-part taxon-name-part-type="genus" reg="Ophiocordyceps">O.</tp:taxon-name-part><tp:taxon-name-part taxon-name-part-type="species" reg="neocommunis">neocommunis</tp:taxon-name-part></tp:taxon-name>
                      </italic>
                    </bold>
                  </td><td rowspan="1" colspan="1">
                    <bold>China</bold>
                  </td><td rowspan="1" colspan="1">
                    <bold><italic><tp:taxon-name><tp:taxon-name-part taxon-name-part-type="genus" reg="Hirsutella">Hirsutella</tp:taxon-name-part></tp:taxon-name></italic>-like</bold>
                  </td><td rowspan="1" colspan="1">
                    <bold>6.5–12.5 × 3–4.5</bold>
                  </td><td rowspan="1" colspan="1">
                    <bold>Oval to teardrop-shaped 3.0–5.5 × 2.2–4.2</bold>
                  </td><td rowspan="1" colspan="1">
                    <bold>This study</bold>
                  </td></tr><tr><td rowspan="1" colspan="1">
                    <italic>
                      <tp:taxon-name><tp:taxon-name-part taxon-name-part-type="genus" reg="Ophiocordyceps">O.</tp:taxon-name-part><tp:taxon-name-part taxon-name-part-type="species" reg="ovatospora">ovatospora</tp:taxon-name-part></tp:taxon-name>
                    </italic>
                  </td><td rowspan="1" colspan="1">China</td><td rowspan="1" colspan="1"><italic><tp:taxon-name><tp:taxon-name-part taxon-name-part-type="genus" reg="Hirsutella">Hirsutella</tp:taxon-name-part></tp:taxon-name></italic>-like</td><td rowspan="1" colspan="1">15–35 × 3–6</td><td rowspan="1" colspan="1">Oval, 3–5 × 3–4</td><td rowspan="1" colspan="1">
                    <xref ref-type="bibr" rid="B70">Tang et al. 2022</xref>
                  </td></tr><tr><td rowspan="1" colspan="1">
                    <italic>
                      <tp:taxon-name><tp:taxon-name-part taxon-name-part-type="genus" reg="Ophiocordyceps">O.</tp:taxon-name-part><tp:taxon-name-part taxon-name-part-type="species" reg="pseudocommunis">pseudocommunis</tp:taxon-name-part></tp:taxon-name>
                    </italic>
                  </td><td rowspan="1" colspan="1">Thailand</td><td rowspan="1" colspan="1"><italic><tp:taxon-name><tp:taxon-name-part taxon-name-part-type="genus" reg="Hymenostilbe">Hymenostilbe</tp:taxon-name-part></tp:taxon-name></italic>-like</td><td rowspan="1" colspan="1">17–22 × 2–8</td><td rowspan="1" colspan="1">Fusiform, (6–)6.5–7.5(–8) × 2–3</td><td rowspan="1" colspan="1">
                    <xref ref-type="bibr" rid="B72">Tasanathai et al. 2019</xref>
                  </td></tr><tr><td rowspan="1" colspan="1">
                    <italic>
                      <tp:taxon-name><tp:taxon-name-part taxon-name-part-type="genus" reg="Ophiocordyceps">O.</tp:taxon-name-part><tp:taxon-name-part taxon-name-part-type="species" reg="pseudorhizoidea">pseudorhizoidea</tp:taxon-name-part></tp:taxon-name>
                    </italic>
                  </td><td rowspan="1" colspan="1">Thailand</td><td rowspan="1" colspan="1"><italic><tp:taxon-name><tp:taxon-name-part taxon-name-part-type="genus" reg="Hirsutella">Hirsutella</tp:taxon-name-part></tp:taxon-name></italic>-like</td><td rowspan="1" colspan="1">9–21 × 2–4</td><td rowspan="1" colspan="1">Fusiform, 5–10 × 1–2</td><td rowspan="1" colspan="1">
                    <xref ref-type="bibr" rid="B72">Tasanathai et al. 2019</xref>
                  </td></tr><tr><td rowspan="1" colspan="1">
                    <italic>
                      <tp:taxon-name><tp:taxon-name-part taxon-name-part-type="genus" reg="Ophiocordyceps">O.</tp:taxon-name-part><tp:taxon-name-part taxon-name-part-type="species" reg="puluongensis">puluongensis</tp:taxon-name-part></tp:taxon-name>
                    </italic>
                  </td><td rowspan="1" colspan="1">Vietnam</td><td rowspan="1" colspan="1"><italic><tp:taxon-name><tp:taxon-name-part taxon-name-part-type="genus" reg="Hirsutella">Hirsutella</tp:taxon-name-part></tp:taxon-name></italic>-like</td><td rowspan="1" colspan="1">7.9–21.2 × 1.7–5.0</td><td rowspan="1" colspan="1">Fusiform or citriform, 2.8–6.1 × 1.9–3.4</td><td rowspan="1" colspan="1">
                    <xref ref-type="bibr" rid="B85">Xu et al. 2022</xref>
                  </td></tr><tr><td rowspan="1" colspan="1">
                    <italic>
                      <tp:taxon-name><tp:taxon-name-part taxon-name-part-type="genus" reg="Ophiocordyceps">O.</tp:taxon-name-part><tp:taxon-name-part taxon-name-part-type="species" reg="radiciformis">radiciformis</tp:taxon-name-part></tp:taxon-name>
                    </italic>
                  </td><td rowspan="1" colspan="1">Thailand</td><td rowspan="1" colspan="1"><italic><tp:taxon-name><tp:taxon-name-part taxon-name-part-type="genus" reg="Hirsutella">Hirsutella</tp:taxon-name-part></tp:taxon-name></italic>-like</td><td rowspan="1" colspan="1">6–15 × 2–5</td><td rowspan="1" colspan="1">Fusiform, 5–7 × 2–3</td><td rowspan="1" colspan="1">
                    <xref ref-type="bibr" rid="B73">Tasanathai et al. 2022</xref>
                  </td></tr><tr><td rowspan="1" colspan="1">
                    <italic>
                      <tp:taxon-name><tp:taxon-name-part taxon-name-part-type="genus" reg="Ophiocordyceps">O.</tp:taxon-name-part><tp:taxon-name-part taxon-name-part-type="species" reg="termiticola">termiticola</tp:taxon-name-part></tp:taxon-name>
                    </italic>
                  </td><td rowspan="1" colspan="1">Thailand</td><td rowspan="1" colspan="1"><italic><tp:taxon-name><tp:taxon-name-part taxon-name-part-type="genus" reg="Hirsutella">Hirsutella</tp:taxon-name-part></tp:taxon-name></italic>-like</td><td rowspan="1" colspan="1">7–11 × 2.5–4</td><td rowspan="1" colspan="1">Globose, 2.5–3.5</td><td rowspan="1" colspan="1">
                    <xref ref-type="bibr" rid="B72">Tasanathai et al. 2019</xref>
                  </td></tr></tbody></table></table-wrap></tp:treatment-sec><tp:treatment-sec><!--Section generated to contain objects referenced in tp:taxon-treatment.--><fig id="F1" position="float" orientation="portrait"><object-id xmlns:xlink="http://www.w3.org/1999/xlink" content-type="doi" xlink:type="simple">10.3897/mycokeys.117.144875.figure1</object-id><object-id xmlns:xlink="http://www.w3.org/1999/xlink" content-type="arpha" xlink:type="simple">6A4410FF-902F-5538-8E0C-9368526B421C</object-id><label>Figure 1.</label><caption><p>A phylogram constructed using a maximum likelihood (<abbrev xmlns:xlink="http://www.w3.org/1999/xlink" xlink:title="maximum likelihood" id="ABBRID0EPVBK" xlink:type="simple">ML</abbrev>) analysis with RAxML based on concatenated LSU, ITS, SSU, <italic>tef-1α</italic>, <italic>rpb1</italic>, and <italic>rpb2</italic> sequence data. <italic><tp:taxon-name><tp:taxon-name-part taxon-name-part-type="genus" reg="Tolypocladium">Tolypocladium</tp:taxon-name-part><tp:taxon-name-part taxon-name-part-type="species" reg="inflatum">inflatum</tp:taxon-name-part></tp:taxon-name></italic> and <italic><tp:taxon-name><tp:taxon-name-part taxon-name-part-type="genus" reg="Tolypocladium">T.</tp:taxon-name-part><tp:taxon-name-part taxon-name-part-type="species" reg="ophioglossoides">ophioglossoides</tp:taxon-name-part></tp:taxon-name></italic> were employed as outgroup taxa. Nodes with maximum likelihood bootstrap values ≥ 75% and Bayesian posterior probabilities ≥ 0.90 are indicated on the phylogram. Type strains are in bold and marked with <sup>T</sup>, and the new species are in red.</p></caption><graphic xmlns:xlink="http://www.w3.org/1999/xlink" xlink:href="mycokeys-117-289-g001.jpg" position="float" orientation="portrait" xlink:type="simple" id="oo_1329258.jpg"><uri content-type="original_file" xlink:type="simple">https://binary.pensoft.net/fig/1329258</uri></graphic></fig></tp:treatment-sec><ref-list><ref id="B69"><mixed-citation xmlns:xlink="http://www.w3.org/1999/xlink" xlink:type="simple"><person-group><name name-style="western"><surname>Sung</surname><given-names>GH</given-names></name><name name-style="western"><surname>Sung</surname><given-names>JM</given-names></name><name name-style="western"><surname>Hywel-Jones</surname><given-names>NL</given-names></name><name name-style="western"><surname>Spatafora</surname><given-names>JW</given-names></name></person-group> (<year>2007b</year>) <article-title>A multi-gene phylogeny of <tp:taxon-name><tp:taxon-name-part taxon-name-part-type="family">Clavicipitaceae</tp:taxon-name-part></tp:taxon-name> (<tp:taxon-name><tp:taxon-name-part taxon-name-part-type="phylum">Ascomycota</tp:taxon-name-part></tp:taxon-name>, <tp:taxon-name><tp:taxon-name-part taxon-name-part-type="kingdom">Fungi</tp:taxon-name-part></tp:taxon-name>): Identification of localized incongruence using a combinational bootstrap approach.</article-title><source>Molecular Phylogenetics and Evolution</source><volume>44</volume>(<issue>3</issue>): <fpage>1204</fpage>–<lpage>1223</lpage>. <ext-link xlink:href="10.1016/j.ympev.2007.03.011" ext-link-type="doi" xlink:type="simple">https://doi.org/10.1016/j.ympev.2007.03.011</ext-link></mixed-citation></ref><ref id="B72"><mixed-citation xmlns:xlink="http://www.w3.org/1999/xlink" xlink:type="simple"><person-group><name name-style="western"><surname>Tasanathai</surname><given-names>K</given-names></name><name name-style="western"><surname>Noisripoom</surname><given-names>W</given-names></name><name name-style="western"><surname>Chaitika</surname><given-names>T</given-names></name><name name-style="western"><surname>Khonsanit</surname><given-names>A</given-names></name><name name-style="western"><surname>Hasin</surname><given-names>S</given-names></name><name name-style="western"><surname>Luangsa-ard</surname><given-names>JJ</given-names></name></person-group> (<year>2019</year>) <article-title>Phylogenetic and morphological classification of <italic><tp:taxon-name><tp:taxon-name-part taxon-name-part-type="genus">Ophiocordyceps</tp:taxon-name-part></tp:taxon-name></italic> species on termites from Thailand.</article-title><source>MycoKeys</source><volume>56</volume>: <fpage>101</fpage>–<lpage>129</lpage>. <ext-link xlink:href="10.3897/mycokeys.56.37636" ext-link-type="doi" xlink:type="simple">https://doi.org/10.3897/mycokeys.56.37636</ext-link></mixed-citation></ref><ref id="B68"><mixed-citation xmlns:xlink="http://www.w3.org/1999/xlink" xlink:type="simple"><person-group><name name-style="western"><surname>Sung</surname><given-names>GH</given-names></name><name name-style="western"><surname>Hywel-Jones</surname><given-names>NL</given-names></name><name name-style="western"><surname>Sung</surname><given-names>JM</given-names></name><name name-style="western"><surname>Luangsa-ard</surname><given-names>JJ</given-names></name><name name-style="western"><surname>Shrestha</surname><given-names>B</given-names></name><name name-style="western"><surname>Spatafora</surname><given-names>JW</given-names></name></person-group> (<year>2007a</year>) <article-title>Phylogenetic classification of <italic><tp:taxon-name><tp:taxon-name-part taxon-name-part-type="genus">Cordyceps</tp:taxon-name-part></tp:taxon-name></italic> and the clavicipitaceous fungi.</article-title><source>Studies in Mycology</source><volume>57</volume>: <fpage>5</fpage>–<lpage>59</lpage>. <ext-link xlink:href="10.3114/sim.2007.57.01" ext-link-type="doi" xlink:type="simple">https://doi.org/10.3114/sim.2007.57.01</ext-link></mixed-citation></ref><ref id="B73"><mixed-citation xmlns:xlink="http://www.w3.org/1999/xlink" xlink:type="simple"><person-group><name name-style="western"><surname>Tasanathai</surname><given-names>K</given-names></name><name name-style="western"><surname>Khonsanit</surname><given-names>A</given-names></name><name name-style="western"><surname>Noisripoom</surname><given-names>W</given-names></name><name name-style="western"><surname>Kobmoo</surname><given-names>N</given-names></name><name name-style="western"><surname>Luangsa-ard</surname><given-names>JJ</given-names></name></person-group> (<year>2022</year>) <article-title>Hidden species behind <italic><tp:taxon-name><tp:taxon-name-part taxon-name-part-type="genus">Ophiocordyceps</tp:taxon-name-part></tp:taxon-name></italic> (<tp:taxon-name><tp:taxon-name-part taxon-name-part-type="family">Ophiocordycipitaceae</tp:taxon-name-part></tp:taxon-name>, <tp:taxon-name><tp:taxon-name-part taxon-name-part-type="order">Hypocreales</tp:taxon-name-part></tp:taxon-name>) on termites: Four new species from Thailand.</article-title><source>Mycological Progress</source><volume>21</volume>(<issue>10</issue>): <fpage>86</fpage>–<lpage>102</lpage>. <ext-link xlink:href="10.1007/s11557-022-01837-6" ext-link-type="doi" xlink:type="simple">https://doi.org/10.1007/s11557-022-01837-6</ext-link></mixed-citation></ref><ref id="B30"><mixed-citation xmlns:xlink="http://www.w3.org/1999/xlink" xlink:type="simple"><person-group><name name-style="western"><surname>Khonsanit</surname><given-names>A</given-names></name><name name-style="western"><surname>Luangsa-ard</surname><given-names>JJ</given-names></name><name name-style="western"><surname>Thanakitpipattana</surname><given-names>D</given-names></name><name name-style="western"><surname>Kobmoo</surname><given-names>N</given-names></name><name name-style="western"><surname>Piasai</surname><given-names>O</given-names></name></person-group> (<year>2019</year>) <article-title>Cryptic species within <italic><tp:taxon-name><tp:taxon-name-part taxon-name-part-type="genus">Ophiocordyceps</tp:taxon-name-part><tp:taxon-name-part taxon-name-part-type="species">myrmecophila</tp:taxon-name-part></tp:taxon-name></italic> complex on formicine ants from Thailand.</article-title><source>Mycological Progress</source><volume>18</volume>(<issue>1–2</issue>): <fpage>147</fpage>–<lpage>161</lpage>. <ext-link xlink:href="10.1007/s11557-018-1412-7" ext-link-type="doi" xlink:type="simple">https://doi.org/10.1007/s11557-018-1412-7</ext-link></mixed-citation></ref><ref id="B18"><mixed-citation xmlns:xlink="http://www.w3.org/1999/xlink" xlink:type="simple"><person-group><name name-style="western"><surname>Fan</surname><given-names>Q</given-names></name><name name-style="western"><surname>Yang</surname><given-names>T</given-names></name><name name-style="western"><surname>Li</surname><given-names>H</given-names></name><name name-style="western"><surname>Wang</surname><given-names>XM</given-names></name><name name-style="western"><surname>Liao</surname><given-names>H-F</given-names></name><name name-style="western"><surname>Shen</surname><given-names>PH</given-names></name><name name-style="western"><surname>Yang</surname><given-names>ZL</given-names></name><name name-style="western"><surname>Zeng</surname><given-names>WB</given-names></name><name name-style="western"><surname>Wang</surname><given-names>YB</given-names></name></person-group> (<year>2024</year>) <article-title>Molecular phylogeny and morphology reveal two new entomopathogenic species of <italic><tp:taxon-name><tp:taxon-name-part taxon-name-part-type="genus">Ophiocordyceps</tp:taxon-name-part></tp:taxon-name></italic> (<tp:taxon-name><tp:taxon-name-part taxon-name-part-type="family">Ophiocordycipitaceae</tp:taxon-name-part></tp:taxon-name>, <tp:taxon-name><tp:taxon-name-part taxon-name-part-type="order">Hypocreales</tp:taxon-name-part></tp:taxon-name>) parasitic on termites from China.</article-title><source>MycoKeys</source><volume>103</volume>: <fpage>1</fpage>–<lpage>24</lpage>. <ext-link xlink:href="10.3897/mycokeys.103.116153" ext-link-type="doi" xlink:type="simple">https://doi.org/10.3897/mycokeys.103.116153</ext-link></mixed-citation></ref><ref id="B70"><mixed-citation xmlns:xlink="http://www.w3.org/1999/xlink" xlink:type="simple"><person-group><name name-style="western"><surname>Tang</surname><given-names>DX</given-names></name><name name-style="western"><surname>Zhu</surname><given-names>JY</given-names></name><name name-style="western"><surname>Luo</surname><given-names>LY</given-names></name><name name-style="western"><surname>Hou</surname><given-names>DH</given-names></name><name name-style="western"><surname>Wang</surname><given-names>ZQ</given-names></name><name name-style="western"><surname>Yang</surname><given-names>SD</given-names></name><name name-style="western"><surname>Yu</surname><given-names>H</given-names></name></person-group> (<year>2022</year>) <article-title><italic><tp:taxon-name><tp:taxon-name-part taxon-name-part-type="genus">Ophiocordyceps</tp:taxon-name-part><tp:taxon-name-part taxon-name-part-type="species">ovatospora</tp:taxon-name-part></tp:taxon-name></italic> sp. nov. (<tp:taxon-name><tp:taxon-name-part taxon-name-part-type="family">Ophiocordycipitaceae</tp:taxon-name-part></tp:taxon-name>, <tp:taxon-name><tp:taxon-name-part taxon-name-part-type="order">Hypocreales</tp:taxon-name-part></tp:taxon-name>), pathogenic on termites from China.</article-title><source>Phytotaxa</source><volume>574</volume>(<issue>1</issue>): <fpage>105</fpage>–<lpage>117</lpage>. <ext-link xlink:href="10.11646/phytotaxa.574.1.8" ext-link-type="doi" xlink:type="simple">https://doi.org/10.11646/phytotaxa.574.1.8</ext-link></mixed-citation></ref><ref id="B85"><mixed-citation xmlns:xlink="http://www.w3.org/1999/xlink" xlink:type="simple"><person-group><name name-style="western"><surname>Xu</surname><given-names>ZH</given-names></name><name name-style="western"><surname>Tran</surname><given-names>NL</given-names></name><name name-style="western"><surname>Wang</surname><given-names>Y</given-names></name><name name-style="western"><surname>Zhang</surname><given-names>GD</given-names></name><name name-style="western"><surname>Dao</surname><given-names>VM</given-names></name><name name-style="western"><surname>Nguyen</surname><given-names>TT</given-names></name><name name-style="western"><surname>Wang</surname><given-names>YB</given-names></name><name name-style="western"><surname>Yu</surname><given-names>H</given-names></name></person-group> (<year>2022</year>) Phylogeny and morphology of <italic><tp:taxon-name><tp:taxon-name-part taxon-name-part-type="genus">Ophiocordyceps</tp:taxon-name-part><tp:taxon-name-part taxon-name-part-type="species">puluongensis</tp:taxon-name-part></tp:taxon-name></italic> sp. nov. (<tp:taxon-name><tp:taxon-name-part taxon-name-part-type="family">Ophiocordycipitaceae</tp:taxon-name-part></tp:taxon-name>, <tp:taxon-name><tp:taxon-name-part taxon-name-part-type="order">Hypocreales</tp:taxon-name-part></tp:taxon-name>), a new fungal pathogen on termites from Vietnam. Journal of Invertebrate Pathology 192: e107771. <ext-link xlink:href="10.1016/j.jip.2022.107771" ext-link-type="doi" xlink:type="simple">https://doi.org/10.1016/j.jip.2022.107771</ext-link></mixed-citation></ref><ref id="B10"><mixed-citation xmlns:xlink="http://www.w3.org/1999/xlink" xlink:type="simple"><person-group><name name-style="western"><surname>Chen</surname><given-names>S</given-names></name><name name-style="western"><surname>Liu</surname><given-names>XZ</given-names></name><name name-style="western"><surname>Chen</surname><given-names>FJ</given-names></name></person-group> (<year>2000</year>) <article-title><italic><tp:taxon-name><tp:taxon-name-part taxon-name-part-type="genus">Hirsutella</tp:taxon-name-part><tp:taxon-name-part taxon-name-part-type="species">minnesotensis</tp:taxon-name-part></tp:taxon-name></italic> sp. nov., a new pathogen of the soybean cyst nematode.</article-title><source>Mycologia</source><volume>92</volume>(<issue>5</issue>): <fpage>819</fpage>–<lpage>824</lpage>. <ext-link xlink:href="10.1080/00275514.2000.12061225" ext-link-type="doi" xlink:type="simple">https://doi.org/10.1080/00275514.2000.12061225</ext-link></mixed-citation></ref></ref-list></tp:taxon-treatment>
