# Supplementary material for: ﻿Three new species of Ophiocordyceps (Hypocreales, Ophiocordycipitaceae) and a new host record for Hirsutellavermicola from China
Source: MycoKeys. 2025 May 13;117:289–313. doi: 10.3897/mycokeys.117.144875 (PMC12093112; doi:10.3897/mycokeys.117.144875)
Supplement: XML Treatment for Hirsutella vermicola [file mycokeys.117.144875-treatment4.xml]

<!DOCTYPE tp:taxon-treatment
  PUBLIC "-//TaxonX//DTD Taxonomic Treatment Publishing DTD v0 20100105//EN" "tax-treatment-NSO.dtd">
<tp:taxon-treatment xmlns:tp="http://www.plazi.org/taxpub"><tp:treatment-meta><kwd-group><label>Taxon classification</label><kwd>
              <named-content content-type="kingdom">Fungi</named-content>
            </kwd><kwd>
              <named-content content-type="order">Hypocreales</named-content>
            </kwd><kwd>
              <named-content content-type="family">Ophiocordycipitaceae</named-content>
            </kwd></kwd-group><mixed-citation publication-type="journal"><person-group><name><surname>Yang</surname><given-names>Yu</given-names></name><name><surname>Xiao</surname><given-names>Yuan-Pin</given-names></name><name><surname>S. Jayawardena</surname><given-names>Ruvishika</given-names></name><name><surname>Hyde</surname><given-names>Kevin D.</given-names></name><name><surname>Nilthong</surname><given-names>Somrudee</given-names></name><name><surname>Mapook</surname><given-names>Ausana</given-names></name><name><surname>Lu</surname><given-names>Yong-Zhong</given-names></name><name><surname>Xie</surname><given-names>Shu-Qiong</given-names></name><name><surname>Al-Otibi</surname><given-names>Fatimah</given-names></name><name><surname>Wang</surname><given-names>Xiao</given-names></name><name><surname>Luo</surname><given-names>Kang</given-names></name><name><surname>Luo</surname><given-names>Li-Ping</given-names></name></person-group><article-title>﻿Three new species of <italic><tp:taxon-name><tp:taxon-name-part taxon-name-part-type="genus" reg="Ophiocordyceps">Ophiocordyceps</tp:taxon-name-part></tp:taxon-name></italic> (<tp:taxon-name><tp:taxon-name-part taxon-name-part-type="order">Hypocreales</tp:taxon-name-part></tp:taxon-name>, <tp:taxon-name><tp:taxon-name-part taxon-name-part-type="family">Ophiocordycipitaceae</tp:taxon-name-part></tp:taxon-name>) and a new host record for <italic><tp:taxon-name><tp:taxon-name-part taxon-name-part-type="genus" reg="Hirsutella">Hirsutella</tp:taxon-name-part><tp:taxon-name-part taxon-name-part-type="species" reg="vermicola">vermicola</tp:taxon-name-part></tp:taxon-name></italic> from China</article-title><source>MycoKeys</source><day>13</day><month>05</month><year>2025</year><volume>117</volume><fpage>289</fpage><lpage>313</lpage><pub-id pub-id-type="doi">10.3897/mycokeys.117.144875</pub-id></mixed-citation></tp:treatment-meta><tp:nomenclature><label>﻿</label><tp:taxon-name>
            <object-id xmlns:xlink="http://www.w3.org/1999/xlink" content-type="arpha" xlink:type="simple">15379E91-48FB-508B-BF4A-7DCE2F09A7F0</object-id>
            <tp:taxon-name-part taxon-name-part-type="genus" reg="Hirsutella">Hirsutella</tp:taxon-name-part>
            <tp:taxon-name-part taxon-name-part-type="species" reg="vermicola">vermicola</tp:taxon-name-part>
            <object-id xmlns:xlink="http://www.w3.org/1999/xlink" xlink:type="simple">Index Fungorum: IF500924</object-id>
          </tp:taxon-name><tp:taxon-authority>M.C. Xiang &amp; Xing Z. Liu, in Xiang, Yang, Xiao, Liu &amp; Chen, Fungal Diversity 22: 258 (2006)</tp:taxon-authority><xref ref-type="fig" rid="F5">Fig. 5</xref></tp:nomenclature><tp:treatment-sec sec-type="description" id="SECID0EM4EK"><title>Description</title><p><bold>(<abbrev xmlns:xlink="http://www.w3.org/1999/xlink" xlink:title="Herbarium of Cryptogams at the Kunming Institute of Botany, Academia Sinica" id="ABBRID0EU4EK" xlink:type="simple">HKAS</abbrev> 132167). <italic>Parasitic</italic></bold> pupa of <tp:taxon-name><tp:taxon-name-part taxon-name-part-type="order">Lepidoptera</tp:taxon-name-part></tp:taxon-name>, buried in soil. <bold><italic>Sexual morph</italic></bold> not observed in natural substrates. <bold><italic>Asexual morph</italic>: <italic>Synnemata</italic></bold> 2–6 cm long, 1–3 mm wide, cylindrical with tapering tip, stipitate, gradually become white or green yellowish to the upper portion, scattered on the insect head, without fertile head. <bold><italic>Phialide</italic></bold> solitary along synnema, 15.2–25.5 × 1.3–4.8 µm (<italic>x</italic>–= 20.3 × 3.1 µm, n = 60), solitary, upright, typically cylindrical, with a wider base that gradually narrows towards the top 7.2–15.3 × 2.4–4.8 µm (<italic>x</italic>–= 11.2 × 3.6 µm, n = 60), tapering into a long neck 7.5–11.5 µm long, has a rough surface, featuring verrucose projections. <bold><italic>Conidia</italic></bold> 4.6–6.8 × 2.2–3.2 µm (<italic>x</italic>– = 5.7 × 2.7 µm, n = 60), fusiform or oval, 1-celled, hyaline.</p></tp:treatment-sec><tp:treatment-sec sec-type="material" id="SECID0EU6EK"><title>Material examined.</title><p>China • Guizhou Province, Zunyi City, Xishui National Nature Reserve, at 1069 masl, <named-content xmlns:xlink="http://www.w3.org/1999/xlink" content-type="dwc:verbatimCoordinates" xlink:type="simple"><named-content content-type="geo-json" specific-use="{&#34;type&#34;:&#34;Point&#34;,&#34;coordinates&#34;:[106.388000,28.494000]}" id="NCID0E46EK" xlink:type="simple">28.494°N, 106.388°E</named-content></named-content>, parasitic on pupa of <tp:taxon-name><tp:taxon-name-part taxon-name-part-type="order">Lepidoptera</tp:taxon-name-part></tp:taxon-name>, buried in soil, 10 April 2023, Yu Yang, XS2310, XS2311 (<abbrev xmlns:xlink="http://www.w3.org/1999/xlink" xlink:title="Herbarium of Cryptogams at the Kunming Institute of Botany, Academia Sinica" id="ABBRID0EHAFK" xlink:type="simple">HKAS</abbrev> 132167, <abbrev xmlns:xlink="http://www.w3.org/1999/xlink" xlink:title="Herbarium of Cryptogams at the Kunming Institute of Botany, Academia Sinica" id="ABBRID0ELAFK" xlink:type="simple">HKAS</abbrev> 132168).</p><fig id="F5" position="float" orientation="portrait"><object-id xmlns:xlink="http://www.w3.org/1999/xlink" content-type="doi" xlink:type="simple">10.3897/mycokeys.117.144875.figure5</object-id><object-id xmlns:xlink="http://www.w3.org/1999/xlink" content-type="arpha" xlink:type="simple">17BD79EF-3AE0-5675-B657-05BBE5B82F02</object-id><label>Figure 5.</label><caption><p><italic><tp:taxon-name><tp:taxon-name-part taxon-name-part-type="genus" reg="Hirsutella">Hirsutella</tp:taxon-name-part><tp:taxon-name-part taxon-name-part-type="species" reg="vermicola">vermicola</tp:taxon-name-part></tp:taxon-name></italic> (New host, <abbrev xmlns:xlink="http://www.w3.org/1999/xlink" xlink:title="Herbarium of Cryptogams at the Kunming Institute of Botany, Academia Sinica" id="ABBRID0ECBFK" xlink:type="simple">HKAS</abbrev> 132167) <bold>a</bold> habitat <bold>b</bold> synnemata on host <bold>c</bold> synnema <bold>d</bold> host (pupa of <tp:taxon-name><tp:taxon-name-part taxon-name-part-type="order">Lepidoptera</tp:taxon-name-part></tp:taxon-name>) <bold>e–h</bold> phialides <bold>i</bold> phialides with conidia <bold>j–l</bold> conidia. Scale bars: 50 µm (<bold>e–f</bold>); 20 µm (<bold>g–i</bold>); 5 µm (<bold>j–l</bold>).</p></caption><graphic xmlns:xlink="http://www.w3.org/1999/xlink" xlink:href="mycokeys-117-289-g005.jpg" position="float" orientation="portrait" xlink:type="simple" id="oo_1329262.jpg"><uri content-type="original_file" xlink:type="simple">https://binary.pensoft.net/fig/1329262</uri></graphic></fig></tp:treatment-sec><tp:treatment-sec sec-type="notes" id="SECID0EECFK"><title>Notes.</title><p><italic><tp:taxon-name><tp:taxon-name-part taxon-name-part-type="genus" reg="Hirsutella">Hirsutella</tp:taxon-name-part><tp:taxon-name-part taxon-name-part-type="species" reg="vermicola">vermicola</tp:taxon-name-part></tp:taxon-name></italic>, introduced by <xref ref-type="bibr" rid="B81">Xiang et al. (2006)</xref>, was found in bacteria-feeding nematodes in the United States. Phylogenetic analysis showed that our new isolates, <abbrev xmlns:xlink="http://www.w3.org/1999/xlink" xlink:title="Herbarium of Cryptogams at the Kunming Institute of Botany, Academia Sinica" id="ABBRID0EZCFK" xlink:type="simple">HKAS</abbrev> 132167 and <abbrev xmlns:xlink="http://www.w3.org/1999/xlink" xlink:title="Herbarium of Cryptogams at the Kunming Institute of Botany, Academia Sinica" id="ABBRID0E4CFK" xlink:type="simple">HKAS</abbrev> 132168, are nested with <italic><tp:taxon-name><tp:taxon-name-part taxon-name-part-type="genus" reg="Hirsutella">Hirsutella</tp:taxon-name-part><tp:taxon-name-part taxon-name-part-type="species" reg="vermicola">vermicola</tp:taxon-name-part></tp:taxon-name></italic> (CGMCC 3.7877, AS3.7878, and AS3.7879) (Fig. <xref ref-type="fig" rid="F1">1</xref>). Morphologically, our new isolate is almost identical to <italic><tp:taxon-name><tp:taxon-name-part taxon-name-part-type="genus" reg="Hirsutella">Hirsutella</tp:taxon-name-part><tp:taxon-name-part taxon-name-part-type="species" reg="vermicola">vermicola</tp:taxon-name-part></tp:taxon-name></italic> except for the conidia (<xref ref-type="bibr" rid="B81">Xiang et al. 2006</xref>). Our new isolate has smaller conidia than the holotype of <italic><tp:taxon-name><tp:taxon-name-part taxon-name-part-type="genus" reg="Hirsutella">H.</tp:taxon-name-part><tp:taxon-name-part taxon-name-part-type="species" reg="vermicola">vermicola</tp:taxon-name-part></tp:taxon-name></italic> (4.6–6.8 µm vs. 6–8 µm) (<xref ref-type="bibr" rid="B81">Xiang et al. 2006</xref>). The molecular data of our new isolate (<abbrev xmlns:xlink="http://www.w3.org/1999/xlink" xlink:title="Herbarium of Cryptogams at the Kunming Institute of Botany, Academia Sinica" id="ABBRID0EOEFK" xlink:type="simple">HKAS</abbrev> 132168) are not significantly different from those of <italic><tp:taxon-name><tp:taxon-name-part taxon-name-part-type="genus" reg="Hirsutella">Hirsutella</tp:taxon-name-part><tp:taxon-name-part taxon-name-part-type="species" reg="vermicola">vermicola</tp:taxon-name-part></tp:taxon-name></italic> (CGMCC 3.7877, AS3.7878, and AS3.7879). Thus, we identified our new isolate as <italic><tp:taxon-name><tp:taxon-name-part taxon-name-part-type="genus" reg="Hirsutella">H.</tp:taxon-name-part><tp:taxon-name-part taxon-name-part-type="species" reg="vermicola">vermicola</tp:taxon-name-part></tp:taxon-name></italic>. This is the first report of <italic><tp:taxon-name><tp:taxon-name-part taxon-name-part-type="genus" reg="Hirsutella">H.</tp:taxon-name-part><tp:taxon-name-part taxon-name-part-type="species" reg="vermicola">vermicola</tp:taxon-name-part></tp:taxon-name></italic> parasitic on the pupa of <tp:taxon-name><tp:taxon-name-part taxon-name-part-type="order">Lepidoptera</tp:taxon-name-part></tp:taxon-name>, which broadens the range of hosts. Furthermore, this is the first report of <italic><tp:taxon-name><tp:taxon-name-part taxon-name-part-type="genus" reg="Hirsutella">H.</tp:taxon-name-part><tp:taxon-name-part taxon-name-part-type="species" reg="vermicola">vermicola</tp:taxon-name-part></tp:taxon-name></italic> in China.</p></tp:treatment-sec><tp:treatment-sec><!--Section generated to contain objects referenced in tp:taxon-treatment.--><fig id="F1" position="float" orientation="portrait"><object-id xmlns:xlink="http://www.w3.org/1999/xlink" content-type="doi" xlink:type="simple">10.3897/mycokeys.117.144875.figure1</object-id><object-id xmlns:xlink="http://www.w3.org/1999/xlink" content-type="arpha" xlink:type="simple">6A4410FF-902F-5538-8E0C-9368526B421C</object-id><label>Figure 1.</label><caption><p>A phylogram constructed using a maximum likelihood (<abbrev xmlns:xlink="http://www.w3.org/1999/xlink" xlink:title="maximum likelihood" id="ABBRID0EPVBK" xlink:type="simple">ML</abbrev>) analysis with RAxML based on concatenated LSU, ITS, SSU, <italic>tef-1α</italic>, <italic>rpb1</italic>, and <italic>rpb2</italic> sequence data. <italic><tp:taxon-name><tp:taxon-name-part taxon-name-part-type="genus" reg="Tolypocladium">Tolypocladium</tp:taxon-name-part><tp:taxon-name-part taxon-name-part-type="species" reg="inflatum">inflatum</tp:taxon-name-part></tp:taxon-name></italic> and <italic><tp:taxon-name><tp:taxon-name-part taxon-name-part-type="genus" reg="Tolypocladium">T.</tp:taxon-name-part><tp:taxon-name-part taxon-name-part-type="species" reg="ophioglossoides">ophioglossoides</tp:taxon-name-part></tp:taxon-name></italic> were employed as outgroup taxa. Nodes with maximum likelihood bootstrap values ≥ 75% and Bayesian posterior probabilities ≥ 0.90 are indicated on the phylogram. Type strains are in bold and marked with <sup>T</sup>, and the new species are in red.</p></caption><graphic xmlns:xlink="http://www.w3.org/1999/xlink" xlink:href="mycokeys-117-289-g001.jpg" position="float" orientation="portrait" xlink:type="simple" id="oo_1329258.jpg"><uri content-type="original_file" xlink:type="simple">https://binary.pensoft.net/fig/1329258</uri></graphic></fig></tp:treatment-sec><ref-list><ref id="B81"><mixed-citation xmlns:xlink="http://www.w3.org/1999/xlink" xlink:type="simple"><person-group><name name-style="western"><surname>Xiang</surname><given-names>MC</given-names></name><name name-style="western"><surname>Yang</surname><given-names>EC</given-names></name><name name-style="western"><surname>Xiao</surname><given-names>QM</given-names></name><name name-style="western"><surname>Liu</surname><given-names>XZ</given-names></name><name name-style="western"><surname>Chen</surname><given-names>SY</given-names></name></person-group> (<year>2006</year>) <article-title><italic><tp:taxon-name><tp:taxon-name-part taxon-name-part-type="genus">Hirsutella</tp:taxon-name-part><tp:taxon-name-part taxon-name-part-type="species">vermicola</tp:taxon-name-part></tp:taxon-name></italic> sp. nov., a new species parasitizing bacteria-feeding nematode.</article-title><source>Fungal Diversity</source><volume>22</volume>: <fpage>255</fpage>–<lpage>265</lpage>.</mixed-citation></ref></ref-list></tp:taxon-treatment>
